# Supplementary material for: Plasmid-Mediated Spread of Antibiotic Resistance by Arsenic and Microplastics During Vermicomposting
Source: Antibiotics (Basel). 2025 Dec 6;14(12):1230. doi: 10.3390/antibiotics14121230 (PMC12729771; doi:10.3390/antibiotics14121230)
Supplement: Supplementary file 1 [file antibiotics-14-01230-s001.zip]

Archive with 3 entries (3 files):
- All Data.xlsx
- supporting information.pdf
- Table S1.xlsx
