# Supplementary material for: Plasmid-Mediated Spread of Antibiotic Resistance by Arsenic and Microplastics During Vermicomposting
Source: Antibiotics (Basel). 2025 Dec 6;14(12):1230. doi: 10.3390/antibiotics14121230 (PMC12729771; doi:10.3390/antibiotics14121230)
Supplement: Supplementary file 1 [file antibiotics-14-01230-s001.zip › All Data.xlsx]

## Sheet: Fig. 1
a
	CK			As			PET			As+PET			CF
	344280	342330	340069	379287	392779	385915	376496	347637	358604	383690	337967	360828	247847
b	CK			As			PET			As+PET			CF
	344162	342252	339993	379127	392642	385845	376398	347491	358481	383598	337891	360744	247597
c	CK			As			PET			As+PET			CF
	77	78	76	159	136	147	134	145	121	92	76	84	250
d	CK			As			PET			As+PET			CF
	0	0	0	1	1	0	0	1	2	0	0	0	0

## Sheet: Fig. 2
a
(ppm)	CK			As			PET			As+PET			CF
	71.8093	68.4762	75.1424	85.5083	85.972	85.7401	84.2112	81.5232	86.8821	85.2474	88.9044	92.5614	93.1438
b	other	unclassified	aminoglycoside	bacitracin	beta-lactam	chloramphenicol	fosfomycin	kasugamycin	MLS	multidrug	polymyxin	quinolone	rifamycin	sulfonamide	tetracycline	trimethoprim	vancomycin
CK	0	1.51924	6.35214	0.995453	11.3	2.22393	1.76304	0.338977	9.21	16.8161	3.40422	0.982	1.10348	0.94575	10.8337	0.851269	3.17
	0.136336	1.85071	4.42155	0.750262	12.4	2.57352	1.03985	0.881632	6.81	17.1761	0.529023	1.28	0.404921	1.21306	12.2226	1.38668	3.4
	0	1.63254	7.66204	0.772267	14.6	2.1489	2.00252	0.413453	7.39	15.3693	8.42234	2.04	1.68119	1.47726	6.66926	1.8613	1
As	0	1.29262	6.03486	0.53605	12.6	2.00931	2.40295	0.260982	5.1	13.5033	27.7113	1.3	0.764391	0.905049	7.56795	0.869547	2.65
	0	0.897663	5.88559	0.581451	11.5	1.8331	2.06746	0.173398	5.7	12.4484	29.9405	1.45	1.14684	1.10749	7.22906	0.767349	2.78
	0	1.68757	6.18414	0.490648	13.7	2.18552	2.73844	0.348567	4.5	14.5583	25.7138	1.15	0.381946	0.702611	7.90684	0.971745	2.52
PET	0	1.57521	6.45355	0.474507	10.95	2.05631	1.65814	0.203936	9.03	15.9383	16.951	0.9365	1.22587	1.2214	10.0955	2.19635	3.245
	0	1.74834	4.79623	0.496425	11.5	2.08363	1.80066	0.179627	9.4	15.1604	15.7993	1.31	1.20843	1.02761	10.6816	1.28092	3.05
	0	1.40207	8.11086	0.452589	10.4	2.02899	1.51562	0.228245	8.66	16.7162	18.0831	0.563	1.2433	1.41518	9.50934	3.11177	3.44
As+PET	0	2.09308	6.77416	0.649465	6.52	2.15272	1.75267	0.133413	9.51	18.0253	19.9774	2.3	1.60123	0.754467	9.60363	0.909808	2.49
	0	1.31794	6.35348	0.529516	8.54	2.02232	2.8114	0.128896	8.07	17.2938	25.5142	1.03	0.485987	0.829105	8.45165	1.58613	3.94
	0	1.70551	6.56382	0.589491	7.53	2.08752	2.28203	0.131155	8.79	17.6595	28.2314	1.665	1.04361	0.791786	9.02764	1.24797	3.215
CF	1.73765	0.939502	7.71113	0.313746	10.3	2.93853	0.507401	0.531244	17.3	15.796	15.9767	1.41	0.938588	1.11286	11.243	0.597516	3.79
c	CK			As			PET			As+PET			CF
bacitracin	0.53605	0.581451	0.490648	0.995453	0.750262	0.772267	0.474507	0.496425	0.452589	0.649465	0.529516	0.589491	0.313746
beta-lactam	12.6	11.5	13.7	11.3	12.4	14.6	10.95	11.5	10.4	6.52	8.54	7.53	10.3
kasugamycin	0.260982	0.173398	0.348567	0.338977	0.881632	0.413453	0.203936	0.179627	0.228245	0.133413	0.128896	0.131155	0.531244
MLS	5.1	5.7	4.5	9.21	6.81	7.39	9.03	9.4	8.66	9.51	8.07	8.79	17.3
multidrug	13.5033	12.4484	14.5583	16.8161	17.1761	15.3693	15.9383	15.1604	16.7162	18.0253	17.2938	17.6595	15.796
polymyxin	0.45074	0.514185	0.387295	0.323995	0.686955	0.246577	0.905083	0.622433	1.18773	1.95603	1.06765	1.51184	0.118456
d	S1-1	S1-2	S1-3	S2-1	S2-2	S2-3	S3-1	S3-2	S3-3	S4-1	S4-2	S4-3	S0
aac(2')-I	0.3	0	0	0.2	0.2	0.4	1	0	0	0.2	0	0.1	0.4
aac(3)-I	0.2	0.4	0.5	0.6	0.7	0.5	0.2	0.4	0.5	0.3	0.5	0.5	0.8
aac(3)-II	0.4	0	0	0.3	0.1	0.2	0	0	0.2	0	0	0.8	0.6
aac(3)-IIIa	0.2	0.1	0.2	0.2	0.8	0.5	0.5	0.1	0.3	0.2	0.4	0.1	0.2
aac(3)-IV	0.1	0.1	0.3	0.4	0.3	0	0.5	0	0.1	0	0.2	0.4	0
aac(3)-VI	0	0	0	0.7	0	0.5	0	0	0	0.2	0	0.2	0
aac(3)-VII	0	0	0	0	0	0	0	0	0	0	0	0	0.5
aac(3)-VIII	0	0.3	0	0	0	0	0	0	0	0	0	0	0
aac(3)-X	0	0	0	0	0	0	0	0	0	0	0	0	0.5
aac(6')-31	0	0	0.9	0.3	0.2	1	0.6	0.3	0.7	0.2	0	0.1	0
aac(6')-I	0.5	0.1	0.3	0.2	0.7	0.3	0.4	0.2	0.2	0.2	0.2	0.2	0
aac(6')-II	0.2	0	0.5	0.6	0.9	0.3	0.6	0.4	0.2	0.4	0.8	0.4	0.5
aad(6)	0	0	0	0.1	0	0	0.7	0.1	0.3	0	0.8	0.9	0
aad(9)	0	0	0	0.8	0	0	0	0	0.8	0	0	0	0.1
aadA	0.3	0.3	0.5	0.5	0.5	0.6	0.4	0.1	0.8	0.5	0.8	0.7	0.3
aadB	0	0	0	0.2	0	0	0	0	0	0	0	0	0
aadD	0	0	0	0	0	0	0	0	0	0	0	0.9	0
aadE	0.2	0.2	0.9	0.2	0.1	0.1	0.1	0.2	0.4	0.8	0.2	0.1	0.5
aadK	0.2	0	0	0.3	0	0	0	0.7	0.7	0.1	0	0.1	0.2
ant(2'')-I	0.2	0.2	0	0	0	0	0.2	0	0	0	0	0	0
ant(3'')-Ih-aac(6')-IId	0	0	0.2	0	0	0	0	0.4	1	0.8	0	0	0
ant(4')-IIa	0	0	0	0	0	0	0	0	0	0	0	0.4	0
ant(9)-I	0.5	0.1	0.4	0.6	0.9	0.6	0.5	0.6	0.1	0.6	0.4	0.6	0.7
aph(2'')-III	0	0	0	0	0	0	0	0	0	0	0	0	0.6
aph(2'')-IV	0.1	0	0	0	0	0	0	0	0	0	0	0	0
aph(3''')-III	0.3	0.4	0.8	0	0	0	0	0	0	0	0	0	0.1
aph(3'')-I	0.7	0.5	0.2	0.4	0.1	0.3	0.8	0.4	0.5	0.7	0.2	0.3	0.3
aph(3')-I	0	0	0	0	0	0	0	0.2	0.3	0.2	0	0	0.2
aph(3')-IIb	0.2	0.6	0.8	0.7	0	0	0	0	0.4	0	0	0.4	0
aph(6)-I	0.6	0.3	0.3	0.3	0.1	0.2	0.3	0.2	0.3	0.9	0.2	0.2	0.3
bifunctional aminoglycoside N-acetyltransferase and aminoglycoside phosphotransferase	0.3	0.4	0.9	0.8	0	0.2	0.6	0.1	0.1	0.2	0.9	0.2	0.9
streptomycin resistance protein	0.9	0.5	0.2	0.2	0.3	0.6	0.7	0.2	0.2	0.1	0.7	0.9	0.2
bacA	0.4	0.2	0.2	0.3	0.2	0.2	0.2	0.3	0.3	0.2	0.2	0.2	0.1
bcrA	0.6	0.5	0.6	0.5	0.4	0.3	0.4	0.2	0.2	0.4	0.3	0.5	0.2
AER-1	0.7	0	0	0	0	0	0	0	0	0	0	0	0
CARB-12	0	0	0	0	0	0	0	0	0.7	0	0	0.8	0
CARB-3	0	0.6	0	0	0.2	0.7	0	0	0	0	0	0	0
CARB-5	0	0	0	0.7	0	0	0	0	0.1	0	0	0.3	0
CARB-6	0.7	0	0	0	0.7	0	0.1	0	0.7	0	0	0	0.7
CARB-8	0.7	0	0	0	0	0	0	0	0	0	0	0	0
CMY-1	0	0	0	0	0	0	0	0	0	0	0	0	0.5
CMY-11	0	0	0	0	0	0	0	0.2	0	0	0	0	0
CMY-19	0	0.2	0.5	0	0	0.5	0	0	0	0.1	0.3	0.1	0.5
CMY-2	0	0	0	0	0	0.9	0	0	0	0	0	0	0
CMY-26	0	0	0	0	0	0	0	0	0	0	0	0	0.4
CMY-39	0	0	0	0	0	0	0	0	0	0	0.4	0	0
CMY-41	0	0	0	0.5	0	0	0	0	0	0	0	0	0
CMY-73	0	0.2	0	0	0	0	0	0	0	0	0	0	0
CMY-99	0	0	0	0	0	0	0	0	0	0	0	0	0.3
CfxA2	0	0	0	0.2	0	0	0	0	0.1	0	0	0	0.2
FEZ-1	0.6	0.7	0	0.7	0	0	0	0	0	0.7	0	0.6	0
FOX-9	0	0	0	0.1	0	0	0	0	0	0	0	0	0
GIM-1	0	0	0	0	0.1	0.9	0.7	0	0.8	0	0	0	0
GOB-1	0	0	0	0	0	0	0	0	0.1	0	0	0.2	0
IMP	0	0	0	0	0.8	0	0	0	0	0	0.2	0	0
IMP-11	0	0	0.2	0	0	0	0.9	0.6	0.8	0	0	0	0
IMP-12	0	0	0	0	0.2	0	0	0	0	0	0	0	0
IMP-13	0	0.2	0	0.9	0	0	0	0	0.2	0	0	0	0
IMP-19	0	0	0	0	0.2	0	0	0.2	0	0	0	0.9	0
IMP-2	0	0	0	0	0.8	0	0.9	0	0	0	0	0	0
IMP-21	0.2	0	0	0	0	0	0.2	0.2	0	0	0	0	0
IMP-22	0.8	0	0	0	0	0.9	0	0	0	0	0	0	0
IMP-24	0	0.8	0.4	0	0	0	0	0	0	0	0.9	0	0
IMP-27	0.8	0.1	0	0	0.2	0.9	0.6	0	0.8	0	0	0	0
IMP-28	0	0	0.2	0	0	0	0	0.8	0	0	0	0	0
IMP-31	0	0	0	0	0	0	0	0	0	0	0	0.9	0
IMP-33	0	0	0	0	0	0.1	0.2	0	0.5	0	0.5	0	0
IMP-37	0	0	0	0	0	0	0.2	0.2	0	0	0	0	0
IMP-5	0	0	0	0.8	0	0	0	0	0	0	0	0	0
IMP-8	0	0	0	0	0	0	0	0.2	0	0	0	0	0
JOHN-1	0	0.2	0.2	0	0.2	0.8	0	0	0	0.8	0	0.4	0
KHM-1	0.2	0.3	0.9	0.4	0.9	0.5	0.7	0.9	0.7	0	0.3	0.1	0
KPC-10	0	0	0	0	0	0	0	0	0	0.7	0	0	0
KPC-13	0	0	0	0.7	0	0	0	0	0	0	0	0	0
LRA-1	0.7	0.7	0	0	0	0	0	0.1	0	0	0	0	0.7
LRA-17	0	0	0	0	0	0	0	0	0	0	0.6	0	0
LRA-19	0	0.7	0.9	0.3	0.7	0.2	0	0.1	0.1	0	0.2	0	0
MOX-4	0	0	0.4	0.5	0	0.4	0	0	0	0	0.4	0.2	0
NDM-10	0	0	0	0	0	0	0	0	0	0	0	0	0.7
NPS-1	0	0	0	0	0	0	0.1	0	0	0	0	0	0
OXA-1	0	0	0	0	0	0	0	0	0	0.2	0	0	0
OXA-10	0	0.2	0	0	0	0	0	0	0	0	0	0	0.8
OXA-114	0	0.7	0	0	0	0	0	0	0	0	0	0.8	0
OXA-118	0	0	0.8	0	0	0	0	0	0.8	0.1	0.8	0	0
OXA-119	0	0	0.5	0	0.1	0	0	0.8	0.5	0	0.8	0.4	0
OXA-12	0	0.1	0.2	0.2	0	0	0	0	0	0	0.3	0	0
OXA-162	0	0	0	0	0	0	0	0.8	0	0	0	0	0
OXA-18	0.1	0	0	0	0	0	0	0	0	0	0	0	0
OXA-2	0	0.7	0	0	0.9	0	0.8	1	0.2	0.2	0	0	0.5
OXA-20	0.7	0.8	0.2	0.7	0	0.7	0	0.6	0.2	0.1	0	0	0.3
OXA-205	0	0.2	0.8	0	0.7	0.4	0	0	0.2	0	0	0	0.3
OXA-209	0.7	0.1	0.2	0.2	0.3	0.2	0.2	0.1	1	0.1	0.8	0.1	0.2
OXA-21	0	0.1	0.5	0	0.4	0.8	0.3	0	0.1	0.1	0.3	0	0.7
OXA-226	0	0.7	0	0	0	0.2	0.7	0	0	0	0.2	0	0.4
OXA-243	0	0.7	0	0	0	0	0	0	0	0.3	0	0.6	0
OXA-247	0	0	0	0.2	0	0	0	0	0	0	0	0	0
OXA-29	0	0	0	0	0	0.2	0	0	0	0	0	0	0
OXA-3	0	0	0.8	0	0	0	0.1	0.7	0.2	0.2	0	0	0.6
OXA-333	0	0	0	0	0	0	0	0	0	0	0	0.3	0
OXA-334	0	0	0	0	0	0	0	0	0	0	0	0.4	0
OXA-34	0	0	0	0	0	0	0	0	0	0	0	0	0.5
OXA-37	0.1	0	0.2	0.7	0	0	0	0.1	0	0	0	0.8	0
OXA-50	0.2	0.1	0.8	0.2	0	0	0	0	0	0.1	0	0.2	0.1
OXA-53	0	0	0.8	0.2	0.1	0	0	0.1	0	0.3	0.2	0	0.2
OXA-54	0	0	0	0	0	0	0	0.8	0	0	0.9	0.1	0
OXA-58	0	0	0	0	0	0	0	0.5	0	0	0	0	0
OXA-59	0	0	0	0	0	0	0	0	0	0.1	0	0	0
OXA-60	0	0	0	0	0	0.7	0	0	0	0	0	0	0
PBP-1A	0.4	0.1	0	0	0	0.2	0	0.3	0	0	0	0.1	0
PER-1	0	0	0	0	0.3	0.7	0.2	0	0	0	0	0.1	0
PER-2	0	0.1	0.7	0	0.1	0	0	0	0.2	0	0	0.7	0
PER-3	0	0	0	0	0	0.3	0.2	0	0.2	0	0	0	0
PER-4	0	0	0.6	0	0	0.8	0	0.7	0	0	0	0	0
PER-5	0	0	0.7	0	0.6	0.7	0	0.2	0	0	0	0	0
PER-6	0	0.2	0	0	0.6	0	0.1	0.1	0	0.2	0	0.2	0
PER-7	0	0	0	0	0	0	0.1	0.7	0.1	0	0	0.7	0
PSE-1	0	0	0	0	0.3	0.6	0	0	0	0	0	0	0.5
RTG-4	0.7	0	0	0	0	0	0	0	0	0	0	0	0
RTG-5	0	0	0	0.7	0	0	0	0	0	0	0	0	0
TEM-63	0	0	0	0	0	0	0	0	0	0	0	0	0.7
THIN-B	0.4	1	0.3	0.1	1	0.1	0.5	0.1	0	0	0	0.8	0.1
VEB-7	0	0.1	0	0	0	0	0	0	0	0	0	0	0
ampC	1	0.4	1	0	0	0.1	0	0	0	0.2	0	0	0
class A beta-lactamase	0.6	0.6	0.2	0.5	0.1	0	0	0	0.3	0.9	0	0.7	0.2
class B beta-lactamase	0.7	0.2	0.9	0.8	0.2	0.2	0.4	0.2	0.3	0.7	0.1	0.5	0
class C beta-lactamase	0	0	0	0.3	0.2	0	0	0	0	0	0.3	0.2	0.2
metallo-beta-lactamase	0.5	0.3	0.6	0	0.5	0	0.2	0.2	0.2	0.2	0	0.4	0.3
penA	0	0.2	0	0.3	0	0.2	0	0	0.2	0	0	0	0
bleomycin resistance protein	0	0.1	0	0	0	0	0	0	0	0	0	0	0.6
carA	0	0	0	0	0	0	0	0	0	0	0	0	0.9
catA	0.3	0.9	0.4	0	0.2	0.3	0.4	0.2	0.2	0.1	0.1	0.2	0.5
catB	0	0	0	0	0	0	0	0	0	0	0	0	0.1
cat_chloramphenicol acetyltransferase	0	0	0	0	0	0	0	0	0	0	0.3	0.5	0.4
chloramphenicol and florfenicol exporter	0.6	0.2	0.3	0.2	0.5	0.1	0.5	0.8	0.8	0.1	0.7	1	1
chloramphenicol exporter	0.5	0.1	0.9	0.5	0.1	0.1	0.9	0.1	0.1	0.5	0.3	0.3	0.9
cmlA	0.1	0	0.6	0.9	0.5	0	0.5	0.4	0	0.1	0	0.6	0
floR	0.6	0.6	0	0.8	0.5	1	0.4	0.3	0.4	0.5	0.3	0.6	0.2
fosA	0.1	0.9	0	0.3	0	0	0	0.2	0.5	0.1	0	0.3	0.2
fosB	0.2	0.8	0.3	0.1	0.1	0.9	0.7	0.2	0.1	0.8	0.4	0.1	0.2
fosX	0	0	0	0	0	0	0	0	0	0	0	0.5	0
rosA	0.4	0.3	0.5	0.3	0.6	1	0.6	0.3	0.2	0.3	0.3	0.3	0.2
rosB	0.8	0.1	0.2	0.7	0.2	0.4	0.7	0.3	0	0.7	0.8	0.6	0
kasugamycin resistance protein ksgA	0.4	0.5	0.5	0.5	0.5	0.5	0.4	0.4	0.4	0.6	0.7	0.5	0.2
ereA	0.1	0.2	0.9	0.1	0.7	0.9	0.8	0.8	0.9	0.2	1	0.1	0.1
ereB	0.4	0.1	0.6	0.4	1	0.1	0	0	0	0.2	0.1	0.1	0
erm(31)	0	0.2	0	0	0	0	0.3	0.2	0.1	0	0	0	0
erm(33)	0	0.1	0	0	0	0	0	0	0	0	0	0	0.5
erm(35)	0	0	0.9	0.1	0	0	0	0	0	0	0	0	0.3
erm(36)	0	0.1	0	0.6	0	0	0	0.2	0.3	0	0	0	0.8
erm(38)	0	0	0	0	0.7	0	0	0	0.7	0.7	0.9	0	0.7
erm(39)	0	0	0	0	0	0	0	0	0	0	0	0	0.6
erm(41)	0	0	0	0	0	0	0	0	0	0.8	0	0.1	0.3
erm(TR)	0.8	0	0	0	0	0	0	0	0	0	0	0	0
ermA	0.2	0	0	0	0	0	0	0.8	0.8	0	0	0.9	0.2
ermB	0.4	0.2	0.7	0.3	0.6	0.4	0.1	0.4	0.4	0.2	0.3	0.3	0.2
ermC	0.5	0.8	0	0.6	0	0.3	0.6	0.3	0	0.5	0	0.3	0.8
ermF	0.6	0	1	0.8	0.2	0	0	0.4	0.6	0.9	0.5	0.3	0.4
ermG	0.8	0.7	0.2	0.7	0.1	0.2	0.1	0.7	0.9	0.2	0.2	0.1	0.3
ermS	0.2	0.7	0.3	0.2	0	0.2	0.6	0.6	0.1	0.2	0.1	0.4	0.2
ermT	0	0	0	0	0	0	0	0	0	0	0	0	0.1
ermX	0	0	0.2	0.8	0	0	0	0	0	0.2	0	0	1
lmrB	0.1	0	0	0.7	0	0	0	0	0.2	0.3	0	0	0.6
lnuA	0.4	0.2	0.5	1	0	0	0	0	0	0	0	0.2	0.2
lnuB	0.2	0.2	0.6	0.5	0.9	0.9	0.5	0.1	0.2	0.1	0.2	0.3	0.8
lsa	0.3	0.2	0	0.5	0	0.2	0.1	0.4	0.5	0.3	0.6	0.6	0.2
macA	0.2	0.3	0.3	0.8	0.1	0.1	0.3	0.1	0.2	0.4	0.9	0.4	0.2
macB	0.2	0.1	0.1	0.2	0.2	0.1	0.1	0.1	0.3	0.1	0.9	0.9	0.1
mefA	1	0.2	0.1	0.9	0.1	0.1	0.1	0.2	0.1	0.1	0.1	0.1	0.8
mphA	0.4	0.6	0	0.1	0.2	0.5	0.2	0.3	0.6	0.3	0.7	0.6	0.4
mphB	0.2	0.2	0.1	0.6	0.4	0.1	0	0.6	0.2	0.2	0.7	0.1	0
mphC	0.1	0.7	0	0.6	0	0	0	0.5	0	0	0.5	0	0.2
msrC	0	0	0	0	0.1	0	0	0	0	0	0	0	0
oleB	0	0	0.9	0	0	0	0	0	0	0	0	0	0.4
oleD	0	0	0	0	0	0	0	0	0	0	0	0	0.5
srmB	0	0	0	0	0	0	0	0	0	0	0	0	0.2
tlcC	0	0	0	0.4	0	0	0	0	0	0	0	0	0.6
vatA	0	0	0	0	0	0	0	0	0	0	0	0	0.7
vatB	0.7	0	0	0	0	0	0	0.3	1	0.9	0	0.1	0.8
vatC	0.9	0	0	0.2	0	0.2	0.3	0.2	0.2	0	0	0	0.1
vatE	0	0	0	0	0	0	0	0.3	0.9	0.2	0	0.2	0.4
vatG	0	0	0	0	0	0	0	0	0	0.9	0	0	0.8
vgaA	0.2	0.7	0.9	0.2	0	0	0	0	0	0.8	0.4	0	0.1
vgaB	0.2	0.4	0	0.4	0.4	0.8	0	0.8	0.2	0.8	0	0.9	1
vgaD	0	0	0	0	0	0	0	0	0	0	0	0	0.3
vgaE	0.2	0.1	0	0.2	0.7	0	0	0.8	0.2	0.4	0.1	0.6	0.1
vgbA	0	0	0	0	0	0	0	0.9	0	0	0.7	0	0.2
vgbB	0	0	0	0	0	0	0	0	0	0	0	0	0.1
EmrB-QacA family major facilitator transporter	0	0	0	0	0	0	0	0	0	0	0	0	1
TolC	0	0	0.2	0.3	0.7	0.3	0.2	0.4	0.2	0	0	0	0
abeS	0.5	0.4	0.5	0.6	0.5	0	0	0	0	0.4	0	0.2	0.2
acrA	0.4	0	0	0	0	0	0	0	0	0	0	0	0.4
acrB	0	0.5	0	0.7	0.3	0.3	0.3	0	0	0.5	0.1	0	0
acrF	0.5	0.7	0.8	0.7	0.1	0.8	0.1	0.9	0.9	1	1	0.9	0.4
adeB	0.2	0.8	0.2	0.5	0.6	0.3	0.2	0.2	0.9	0.2	0.6	0.1	0.3
adeC	0.3	0.3	0.3	0.3	0.1	0.2	0.1	0.1	0.1	0.2	0.2	0.2	0.6
adeJ	0.4	0	0	0.2	0	0	0	0	0	0	0	0	0
adeK	0.4	0.2	0.2	0.4	0.4	0.2	0.2	0.3	0.5	0.2	0.2	0.4	0.3
amrB	0.2	0.2	0	0.8	0	0	0	0.5	0.5	0	0.5	0.5	0.1
bicyclomycin-multidrug_efflux_protein_bcr	0.5	0.7	0.7	0.6	0.5	0.8	0.9	0.9	0.7	0.9	0.6	0.7	0.3
bpeF	0	0	0	0.5	0	0	0	0	0	0.5	0	0.3	0
ceoB	1	0.6	0.8	0.5	0.5	0.8	0.5	0.3	0.6	0.8	0.8	0.7	0.2
cmeB	0.1	0.1	0.2	0.1	0.1	0.2	1	0.1	0.1	0.1	0.1	0.2	0.6
emrA	0.2	0.4	0.6	0.2	0	0.1	0.1	0.1	0.4	0.3	0.1	0.1	0.1
emrB	1	0.2	0.2	0.8	0	0	0	0	0	0.3	0.6	0.2	0.7
emrD	0.4	0	0.2	0	0.1	0.3	0.4	0.8	0.2	0.1	0	0.7	0.1
emrE	0	0	0	0.1	0	0	0	0	0	0.2	0.6	0	0
major_facilitator_superfamily_transporter	0	0	0.3	0	0	0.2	0	0	0	0.2	0	0	0
mdfA	0.4	0.1	0	0.2	0.4	0.9	0.2	0.3	0	0.1	1	0.2	0.4
mdtA	0.1	0.2	0.2	0.8	0	0.5	0	0	0.5	0.3	0	0.8	0.5
mdtB	0	0	0	0.8	0	0	0	0	0	1	0	0.2	0
mdtC	0.5	0.4	0.5	0.5	0.6	0.6	0.8	0.6	0.5	0.6	0.4	0.5	0.2
mdtD	0.4	0.3	0.4	0.3	0.5	0.4	0.4	0.4	0.3	0.4	0.4	0.3	1
mdtE	0	0.2	0	0	0.6	0.3	0	0	0.1	0.7	0	0.4	0
mdtF	0	0.2	0	0	0	0	0	0	0	0	0	0	0
mdtG	0.2	0.6	0.3	0.3	0.6	0.3	0.5	0.5	0.4	0.5	0.6	0.5	0.3
mdtH	0	0.2	0	0.3	0	0	0	0	0.2	0	0.1	0	0
mdtK	0.4	0	0	0	0	0	1	0	0	0	0	0	0
mdtL	0.3	0.8	0	0.5	0	0	0	0.3	0	0.4	0.5	0.1	0.3
mexA	0	0	0	0	0	0	0	0	0	0	0	0.4	0
mexB	0.5	0.1	0.2	0.3	0.2	0.2	0	0.2	0.2	0.5	0.1	0.5	0.7
mexC	0.1	0.2	0.1	0.2	0.2	0.2	0.2	0.1	0.1	0.1	0.2	0.2	0.1
mexD	0.1	0.1	0.8	0.6	0.4	0.5	0.8	0.6	0.8	0.6	0.1	0.5	0.5
mexE	0.8	0.7	0.8	0.9	0.6	0.7	0.8	0.7	0.9	0.8	0.6	0.1	0.1
mexF	0.1	0.9	0.8	0.8	0.2	0.8	0.1	0.2	0.1	0.2	1	0.1	0.2
mexI	0.2	0.1	0.2	0.2	0.2	0.2	0.2	0.2	0.2	0.2	0.1	0.2	0.7
mexT	0.2	0.1	0.2	0.2	0.2	0.2	0.2	0.2	0.2	0.2	0.2	0.1	0.5
mexW	0.2	0.9	0.2	0.2	0.1	0.2	0.3	0.2	0.2	0.3	0.2	0.1	0.8
mexY	0.4	0.4	0.4	0.3	0.3	0.3	0.4	0.5	0.3	0.5	0.4	0.4	0.8
multidrug_ABC_transporter	0.2	0.1	0.8	0.1	0.2	0.4	0.5	0.3	0.2	0.3	0.2	0.2	0.1
multidrug_transporter	0.6	0.6	0.5	0.8	0.6	0.6	0.5	0.6	0.6	0.5	0.5	0.6	0.2
opcM	0.2	0.2	0.2	0.2	0.2	0.2	0.2	0.2	0.2	0.2	0.2	0.2	0.1
oprA	0	0	0	0	0	0	0	0.2	0	0	0	0.1	0
oprC	0	0	0.8	0	0	0	0	0	0.7	0.6	0.8	0	0
oprJ	0.7	1	0.2	0.9	0.1	0.1	0.2	0.1	0.9	0.9	0.7	0.9	0.3
oprM	0	0	0	0.4	0	0.4	0	0.8	0	0.3	0	0	0.4
oprN	0.2	0.7	0.3	0.7	0.7	0.7	0.4	0.4	0.6	0.3	0.8	0.7	0.2
pmrA	0.7	0.3	0.5	0.5	0.2	0.6	0.5	0.4	0.2	0.2	0.9	1	0.4
qacEdelta1	0	0	0	0	0	0	0	0	0.6	0	0	0	0
sdeY	0.8	0.3	0.3	0.1	0.3	0.2	0.4	0.3	0.4	0.2	0.2	0.1	0.2
smeB	0.2	0.2	0.1	0.4	0	0.2	0	0.2	0.6	0.2	0	0.2	0
smeC	0.3	1	0.3	0.2	0.4	0.1	0.2	0.2	0.2	0.2	0.4	0.3	0.9
smeD	0.4	0.3	0	0	0	0	0	0.6	0	0	0	0	0
smeE	0.7	0.8	0.7	0.7	0.3	0.1	0.1	0.9	0.8	0.8	0.9	1	0.5
smeF	0.4	0.2	0.2	0.1	0.3	0.1	0.2	0.4	0.2	0.2	0.3	0.3	0.4
ykkC	0.3	0	0	0	0	0	0	0	0.7	0	0	0.2	0.4
ykkD	0	0	0	0	0	0	0.3	0	0	0	0.1	0.1	0.3
arnA	0.3	0	0	0.6	0	0	0	0	0	0.2	0	0	0
mcr-3	3.1	0.43	8.32	27.61	29.84	25.71	16.45	15.3	17.48	18.88	25.31	27.73	15.88
mcr-4	0.1	0.1	0.1	0.1	0.1	0	0.5	0.2	0.6	0.2	0.2	0.5	0.1
mcr-5	0.2	0	0	0	0	0	0	0.3	0	0.9	0	0	0
puromycin resistance protein	0	0.6	0.1	0	0.4	0.4	0.7	0.1	0	0.6	0.8	0.3	0
abaQ	0	0	0	0	0	0	0	0	0.5	0.3	0	0	0
mfpA	0.5	0	0.6	0.9	0	0	0	0	0	0.2	0	0.5	0
norB	0	0	0	0	0	0	0	0	0	0	0	0	0.2
qepA	0.4	0.7	0.9	0.5	0.1	0.3	0.2	0.6	0.3	0.5	0.3	0.6	0.3
qnrS	0.1	0.5	0.5	0.1	0.5	0.9	0.5	0.7	0.1	0.7	0.5	0.8	0.7
ADP-ribosylating transferase_arr	0	0	0	0.9	0.9	0	0.9	0	0.2	1	0.2	0	0.2
rifampin monooxygenase	0.6	0.1	0.8	0.9	0.9	0.1	0.9	0.7	0.8	1	0.1	0.8	0.6
sul1	0.5	0.3	0.9	0.7	0.2	0.3	0.4	0.5	0.4	0.6	0.4	0.4	0.3
sul2	0.5	0.5	0.5	0.1	0.3	0.4	0.2	0.2	0.5	0.5	0.5	0.5	0.4
sul3	0.2	0.2	0.2	0.3	0.3	0.3	0.2	0.3	0.9	0.2	0.4	0.4	0.3
sul4	0	0	0	0.7	0	0	0	0.5	0	0	0	0	0
tcmA	0.2	0.5	0.8	0.9	0.5	0	0.4	0	0	0	0	0.4	0.4
otrA	0	0	0	0	0	0	0	0	0	0	0	0.8	0.1
tet32	0.1	0.3	0	0	0.3	0	0	0	0	0.6	0.3	0	0.4
tet34	0.5	0.9	0.5	0.2	0	0.8	0	0	1	0.9	0	0.2	0.2
tet35	0	0	0	0	0	0	1	0	0	0	0	0.7	0.3
tet36	0.2	0.7	0.1	0.8	0.9	0.1	0.2	0.2	0.3	0.2	0.2	0.2	0.1
tet37	0	0	0	0	0	0	0.6	0.6	0	0.6	0	0	0
tet39	0	0	0	0	0	0	0	0.2	0	0	0	0	0
tet40	0.2	0.3	0	0.2	0	0	0	0.1	0	0.5	0.1	0	0
tet41	0.1	0.2	0	1	0	0	0	0.8	0	0	0	0.2	0.2
tet43	0.3	0.8	0.1	1	0.3	0.5	0.1	0.1	0.3	0.1	0.2	0.3	0
tet44	0	0	0	0	0	0	0	0	0	0	0	0.2	0
tetA	0.2	0.6	0.1	0.2	0.4	0.2	0.9	0.2	0.3	0	0.4	0.8	0.2
tetB	0.7	0.1	0.1	0.1	0.8	0.9	1	0.2	0.1	0.1	0.2	0.2	0.2
tetC	0	0	0	0	0	0	0	0	0	0	0	0	0.7
tetD	0.8	0.2	0.4	0.1	0.5	0.3	0.4	0.3	0.6	0.2	0.2	0.1	0
tetE	0	0	0	0	0	0	0	0	0	0	0	0	0.5
tetG	0.4	0.9	0	0.9	0	0.2	0	0.3	0.2	0	0	0.7	0
tetH	0.6	0.8	0.6	0.2	0.3	0.9	0.6	0.9	0.6	0.7	0.6	0.6	0.7
tetL	0	0	0	0	0	0	0	0	0	0	0	0	1
tetM	0.1	0.9	0.4	0.1	0.9	0.6	0.3	1	0.4	0.4	0.5	0.5	0.5
tetO	0.6	0.5	0.3	0.2	0.4	0.2	0.5	0.9	0.3	0.2	0.4	0.4	0.1
tetP	0.2	0	0	0.2	0	0	0	0.2	0.2	0	0.8	0.5	0.4
tetQ	0.1	0.4	0.4	0.2	0.2	0.1	0.5	0.1	0.3	0.7	0.2	0.2	0.2
tetR	0.4	0.5	0	0	0.2	0	0.3	0.6	0.6	0	0.2	0	0.2
tetS	0.9	0.2	0.8	0.5	0.3	0	0.9	0.4	1	0.9	0.3	0.4	0.4
tetT	0.6	0.2	0.7	0.7	0	0	0	0.1	0.1	0.5	0	0.2	0.1
tetV	0.6	0	0	0	0	0	0	0	0	0	0	0	0
tetW	0.1	0.7	0.2	1	0.4	0.2	0.1	0.6	0.6	0.4	0.3	0.4	0.4
tetX	0.8	0.5	0.2	0.7	0.2	0.3	0.3	0.6	0.6	0.3	0.4	0.5	0.9
tetX1	0.4	0.5	0.2	0.2	0.2	0.5	1	0.5	0.2	0.2	0.2	0.1	0
tetX2	0	0	0	0	0	0	0.5	0	0	0	0	0	0
tetX3	1	0.1	0.2	0.1	0.1	0.7	0.2	0.2	0.2	0.2	0.8	0.1	0.9
tetX4	0.5	0.7	0.5	0.8	0	0.2	0	0.5	0.5	0.4	0.1	0.2	1
tetX5	0	0.2	0.2	0.2	0.5	0	0	0.2	0.5	0	0.6	0.9	0.1
tetX6	0	0	0.1	0	0	0.2	0	0	0	0.1	0.6	0	0
tetY	0	0.1	0.1	0.1	0.1	0.2	0.3	0.5	0.4	0.1	0.2	0.3	0.2
tetZ	0	0	0	0	0	0	0	0	0	0	0	0	0.5
tetracycline_resistance_protein	0	0.2	0.2	1	0	0	0	0.2	0	0.3	0	0.6	0.4
dfrA1	0.2	0.7	0.2	0.1	0.2	0.7	0.2	0.1	0.2	0.9	0.7	0.8	0.5
dfrA14	0.3	0.2	0.3	0.7	0.4	0.3	0.7	0.1	0.4	0.2	0.2	0.4	0.2
dfrA15	0	0	0.1	0	0	0	0	0	0.4	0.1	0	0	0
dfrA16	0	0.3	0.8	0	0.3	0	0.2	0	1	0.1	0.3	0	0
dfrA17	0.3	1	0	0	0.1	0.4	0.6	0.6	0.1	0	0.4	0.1	0.1
dfrA5	0	0	0	0	0	0	0	0	0	0	0.7	0	0.3
dfrB2	0	0	0.1	0.9	0	0	0.9	0	1	0.3	0	0.7	0
dfrB3	0	0	0.6	0	0	0	0.6	0.5	0	0	0	0	0
dfrB6	0	0	0	0.2	0	0.3	0.4	0	0	0	0	0.2	0
antibiotic resistance rRNA adenine methyltransferase	0.3	0	0	0	0	0	0	0	0.3	0.2	0	0	0
cAMP-regulatory protein	0	0.1	0	0	0	0	0	0	0	0	0.1	0	0
cob(I)alamin adenolsyltransferase	0.4	0.5	1	0.6	0.1	0.1	0.1	0.1	0.1	1	0.2	0.7	0.2
rpsD_(ramA_or_sud2)	0	0	0	0	0	0	0	0	0	0	0	0.3	0
sdiA	0.3	0.7	0	0.1	0	0.8	0.4	0.2	0.2	0.3	0.2	0.6	0
thiostrepton resistance methylase tsnR	0.3	0	0	0	0	0	0	0	0	0	0	0	0.2
transcriptional regulatory protein CpxR cpxR	0	0	0	0	0.1	0	0	0	0	0	0	0	0.1
truncated putative response regulator ArlR	0.4	0.5	0.7	0.3	0.6	0.6	0.7	0.6	0.5	0.7	0.5	0.5	0.3
vanA	0.2	0	0	0	0	0.2	0	0.9	0.6	0.2	0.3	0.2	0.1
vanB	0.3	0	0	0.6	0	0.6	0	0	0.6	0.2	0	0.2	0
vanC	0	0	0	0	0	0	0	0	0.2	0	0	0	0.3
vanE	0.1	0.4	0	0	0	0	0	0	0	0	0	0	0
vanG	0	0.1	0	0.2	0	0.5	0.6	0	0.6	0.1	0.1	1	0.6
vanH	0.2	0	0	0	0.6	0	0.8	0.9	0.6	0.1	0.5	0.3	0.3
vanR	0.6	0.3	0	0	0.4	0	0.2	0.6	0.2	0.3	0.6	0	0.2
vanS	0.7	0.8	0.3	0.2	0.4	0.2	0.4	0.5	0.5	0.7	0.3	0.8	0.5
vanW	0.3	0.7	0.5	0.2	0.6	0.4	0.8	0.1	0.2	0.2	0.7	0.1	0.8
vanX	0.1	0.2	0	0.6	0.4	0.8	0.1	0.4	0.5	0.1	0	0.2	0.2
vanY	0.4	0.3	0.3	0	0.3	0	0	0.5	0.2	0.9	0.8	0.2	0.5
vancomycin__vanY	0.5	0.7	0	0.7	0	0	0	0	0	0	0.9	0.4	0.5

## Sheet: Fig. 3
ARGs	other	unclassified	aminoglycoside	bacitracin	beta-lactam	chloramphenicol	fosfomycin	kasugamycin	MLS	multidrug	polymyxin	quinolone	rifamycin	sulfonamide	tetracycline	trimethoprim	vancomycin
S2-1	0	1.51924	6.35214	0.995453	11.3	2.22393	1.76304	0.338977	9.21	16.8161	3.40422	0.982	1.10348	0.94575	10.8337	0.851269	3.17
S2-2	0.136336	1.85071	4.42155	0.750262	12.4	2.57352	1.03985	0.881632	6.81	17.1761	0.529023	1.28	0.404921	1.21306	12.2226	1.38668	3.4
S2-3	0	1.63254	7.66204	0.772267	14.6	2.1489	2.00252	0.413453	7.39	15.3693	8.42234	2.04	1.68119	1.47726	6.66926	1.8613	1
S1-1	0	1.29262	6.03486	0.53605	12.6	2.00931	2.40295	0.260982	5.1	13.5033	27.7113	1.3	0.764391	0.905049	7.56795	0.869547	2.65
S1-2	0	0.897663	5.88559	0.581451	11.5	1.8331	2.06746	0.173398	5.7	12.4484	29.9405	1.45	1.14684	1.10749	7.22906	0.767349	2.78
S1-3	0	1.68757	6.18414	0.490648	13.7	2.18552	2.73844	0.348567	4.5	14.5583	25.7138	1.15	0.381946	0.702611	7.90684	0.971745	2.52
S3-1	0	1.57521	6.45355	0.474507	10.95	2.05631	1.65814	0.203936	9.03	15.9383	16.951	0.9365	1.22587	1.2214	10.0955	2.19635	3.245
S3-2	0	1.74834	4.79623	0.496425	11.5	2.08363	1.80066	0.179627	9.4	15.1604	15.7993	1.31	1.20843	1.02761	10.6816	1.28092	3.05
S3-3	0	1.40207	8.11086	0.452589	10.4	2.02899	1.51562	0.228245	8.66	16.7162	18.0831	0.563	1.2433	1.41518	9.50934	3.11177	3.44
S4-1	0	2.09308	6.77416	0.649465	6.52	2.15272	1.75267	0.133413	9.51	18.0253	19.9774	2.3	1.60123	0.754467	9.60363	0.909808	2.49
S4-2	0	1.31794	6.35348	0.529516	8.54	2.02232	2.8114	0.128896	8.07	17.2938	25.5142	1.03	0.485987	0.829105	8.45165	1.58613	3.94
S4-3	0	1.70551	6.56382	0.589491	7.53	2.08752	2.28203	0.131155	8.79	17.6595	28.2314	1.665	1.04361	0.791786	9.02764	1.24797	3.215
S0	1.73765	0.939502	7.71113	0.313746	10.3	2.93853	0.507401	0.531244	17.3	15.796	15.9767	1.41	0.938588	1.11286	11.243	0.597516	3.79
MRG	Ag	Al	As	Au	Cd	Co	Cr	Cu	Fe	Hg	Ni	Pb	Se	Te	V	W	Zn	multimetal
S2-1	7.998066594159585	0.4416110389413268	21.93334826741923	3.205769023425928	0.016355964405234326	0.09813578643140596	17.92613698813682	34.90362804077005	31.15811219197139	4.677805819897017	0.2453394660785149	1.504748725281558	0.8668661134774193	0.9159340066931223	2.208055194706634	0	5.528315968969202	61.007747231524036
S2-2	8.731722270666404	0.12723821159441026	16.01610988444639	3.2604791721067627	0.031809552898602565	0.14314298804371153	21.360114771411624	28.819454926133925	20.358113855105643	3.6899081362378974	0.15904776449301283	1.2087630101468976	1.1610486807989937	0.6520958344213525	2.4016212438444935	0	7.125339849286974	61.965009046477796
S2-3	7.183950237143771	0.20975037188740936	17.25196808773942	3.2336515665975614	0	0.10487518594370468	19.768972550388334	30.518679109618063	20.887641200454517	4.771820960438563	0.10487518594370468	1.3458982196108769	1.363377417268161	0.9089182781787739	2.149941311845946	0	7.236387830115623	56.54520442131411
S1-1	8.221517586368568	0.7967243846583973	22.274379605130513	3.5598323569843284	0.10170949591383796	0.06780633060922531	18.545031421623122	40.03963822474754	34.15743904439725	4.797297890602691	0.3898864010030455	2.847865885587463	0.881482297919929	0.7289180540491721	2.3393184060182732	0	5.204135874258042	62.72085581353341
S1-2	6.482564646847913	0.5036579048929456	18.635342481038986	2.1771019114727324	0	0.0812351459504751	16.360758394425684	30.999331694701297	25.426600682498705	5.020332019739361	0.1624702919009502	1.8359142984807373	1.1697861016868414	0.6661281967938958	2.1446078530925425	0	5.134061224070026	55.75980418040611
S1-3	6.584387967829521	0.28018672203529876	15.918108145630411	2.9944955917522553	0.035023340254412345	0.08755835063603086	21.18912085391947	30.57537604210198	18.457300314075304	4.71063926421846	0.15760503114485555	1.3659102699220815	1.0857235478867826	0.5253501038161852	2.8719139008618124	0	5.778851141978037	55.66959933438842
S3-1	7.458831724181551	0.24862772413938505	16.077926161013565	2.701754602314651	0.03315036321858467	0.016575181609292337	24.846197232329214	29.02314299787088	20.951029554145514	5.154881480489917	0.04972554482787701	1.3591648919619717	1.3260145287433869	0.7458831724181552	2.7846305103611124	0.016575181609292337	8.337316349474046	63.880749922212665
S3-2	5.934142215359597	0.5226091155572372	16.09973243087618	2.4950370678216487	0.016858358566362492	0.06743343426544997	20.230030279634992	29.384118981169824	22.79250078172209	4.5011817372187855	0.28659209562816235	2.781629163449811	1.1969434582117369	0.7080510597872247	1.955569593698049	0	6.979360446474072	58.00961182685334
S3-3	5.58497812362361	0.46114498268451826	18.565355414002642	2.459439907650764	0	0.20495332563756366	18.462878751183858	32.84377043341958	23.757506330154254	4.662688158254573	0.17079443803130306	1.6567060489036396	1.6396266051005093	0.6831777521252123	2.288645469619461	0	6.746380302236471	61.05901159619084
S4-1	8.548865814020022	0.3976216657683731	20.179299537744935	2.6839462439365187	0.06627027762806219	0	19.79824544138358	36.79657165298153	27.435894938017746	3.2803787425890785	0.1491081246631399	1.424810969003337	1.2094325667121348	0.5301622210244975	1.9881083288418657	0	7.422271094342965	69.74946720353546
S4-2	7.954080587450586	0.4117406421739127	18.752914702648205	2.4517283693082983	0.01871548373517785	0.01871548373517785	17.87328696709485	31.92861525221341	26.538555936482194	4.510431580177862	0.2994477397628456	1.628247084960473	1.3849457964031608	0.5240335445849799	1.9838412759288522	0	6.119963181403157	61.087338911620506
S4-3	7.780848390987137	0.5612103362692433	19.47114505666341	3.2150693840509197	0.038048158391135144	0.028536118793351356	18.377260502918276	36.34550330313185	32.531175424420546	3.871400116298001	0.27584914833572977	1.4458300188631354	0.8941317221916759	0.4756019798891893	1.816799563176703	0	5.421862570736758	67.97303496576293
S0	2.5455319889815384	1.807133396757886	45.81957580166769	1.3213448492423252	0.11658925140373458	0.21374696090684675	19.74244657103239	33.16964202436249	80.58260426188122	5.67401023498175	0.272041586608714	1.3796394749441927	1.3213448492423252	0.6606724246211626	0.6995355084224075	0.07772616760248972	2.837005117490875	57.24532243923368
MP	3HB_oligomer_hydrolase||PHB_PHA	3HV_dehydrogenase||P3HV_PHBV_PHA	Alkane_hydroxylase||PE	Alkane_monooxygenase||LDPE	Carboxylesterase||PBAT	Chitinase||PCL	Copper_oxidase||PE	Cutinase||PBAT_PBS_PBSA_PCL_PET_PHB_PLA_PHA	Cutinase||PCL_PET	Cutinase||PET	Cutinase||PET_PLA	Esterase||PBAT	Esterase||PCL	Esterase||PET	Esterase||PET_PU_PCL	Esterase||PLA	Esterase||PU_PCL	Hydrolase||Impranil	Hydrolase||Nylon	Hydrolase||PCL_PET_Impranil	Hydrolase||PET	Hydrolase||PET_PCL	Laccase||LDPE	Laccase||PE	Latex-clearing-protein||NR	Lipase||PET	Lipase||PHBV_PHA_PLA_PCL_PES	Lipase||PLA_PHA_PES_PCL	MCL_PHA_depolymerase||PCL_PHA_PHBV_PHPV	MCL_PHA_depolymerase||PHA	MHETase||PET	Oxidized_PVA_hydrolase||O-PVA	Oxidoreductase||PU_PBAT	PEG_aldehyde_dehydrogenase||PEG	PEG_dehydrogenase||PEG	PET-hydrolase||PCL_PET	PETase||PET	PETase||PET_PBSeT_PBAT_Ecovio-FT	PETase||PET_PEF	PHA_depolymerase_B||PHB_PHA	PHA_depolymerase||PHA	PHA_depolymerase||PHA_PHB	PHA_depolymerase||PHBV_PHA_PLA_PCL_PES	PHA_depolymerase||PHO_PHA	PHB_depolymerase-A||PHB_PHA	PHB_depolymerase||P3HP_P4HB_PEA_PES_PHB_PHA	PHB_depolymerase||PHB_PHA	PHB_depolymerase||PHB_PHBV_PHA	PHB_depolymerase||PHB_PPL_PHA
S2-1	0.04906789321570298	0.5070348965622641	0	0.0654238576209373	0.22898350167328058	0	0.0654238576209373	0.08177982202617162	0	0.09813578643140596	0.04906789321570298	0.03271192881046865	0.08177982202617162	0.04906789321570298	0	0.04906789321570298	0.016355964405234326	0	0.04906789321570298	0	0.016355964405234326	0	0	0.016355964405234326	0	0	0.2453394660785149	0.04906789321570298	0.016355964405234326	0	0.03271192881046865	0.03271192881046865	0	0.016355964405234326	0.1308477152418746	0	0.21262753726804623	0.09813578643140596	0	0.03271192881046865	0.29440735929421785	1.504748725281558	0.03271192881046865	0.04906789321570298	0.03271192881046865	0.14720367964710893	0.16355964405234324	0.2616954304837492	0.14720367964710893
S2-2	0	0.2703811996381218	0.031809552898602565	0.07952388224650642	0.46123851702973717	0	0	0	0	0	0	0	0	0.047714329347903844	0	0.06361910579720513	0	0	0	0	0	0	0	0	0	0	0.19085731739161538	0.06361910579720513	0	0	0	0	0	0	0.07952388224650642	0.031809552898602565	0.047714329347903844	0.015904776449301283	0	0.07952388224650642	0.12723821159441026	1.2723821159441027	0.19085731739161538	0	0	0.11133343514510897	0.1749525409423141	0.015904776449301283	0.19085731739161538
S2-3	0.03495839531456823	0.47193833674667107	0.017479197657284114	0.06991679062913646	0.43697994143210284	0	0	0	0.017479197657284114	0.10487518594370468	0.05243759297185234	0.03495839531456823	0	0.10487518594370468	0	0.06991679062913646	0	0.05243759297185234	0	0	0.06991679062913646	0	0	0.017479197657284114	0	0	0.20975037188740936	0.05243759297185234	0	0	0.08739598828642058	0.017479197657284114	0	0.017479197657284114	0.08739598828642058	0	0.05243759297185234	0	0	0	0.17479197657284115	1.7304405680711272	0.05243759297185234	0	0	0.13983358125827292	0.15731277891555703	0.17479197657284115	0.017479197657284114
S1-1	0.10170949591383796	0.83062754996301	0.08475791326153163	0.10170949591383796	0.3051284877415139	0.06780633060922531	0.033903165304612654	0.06780633060922531	0	0.15256424387075695	0.016951582652306327	0	0.016951582652306327	0.15256424387075695	0	0.06780633060922531	0	0	0	0	0.016951582652306327	0	0.016951582652306327	0	0	0	0.3220800703938202	0.23732215713228857	0.05085474795691898	0	0.033903165304612654	0	0	0.033903165304612654	0.16951582652306327	0	0.10170949591383796	0	0	0	0.33903165304612654	1.8985772570583086	0.15256424387075695	0	0	0.06780633060922531	0.4407411489599645	0.23732215713228857	0.2542737397845949
S1-2	0.01624702919009502	0.5361519632731356	0.01624702919009502	0.03249405838019004	0.4874108757028506	0	0	0.11372920433066513	0	0.01624702919009502	0	0	0	0.03249405838019004	0	0.06498811676038008	0	0	0	0	0.03249405838019004	0	0	0.06498811676038008	0	0	0.6823752259839908	0.2761994962316153	0	0	0	0.01624702919009502	0	0	0.01624702919009502	0	0.06498811676038008	0	0.01624702919009502	0	0.11372920433066513	1.2835153060175064	0.11372920433066513	0.04874108757028506	0	0.22745840866133027	0.11372920433066513	0.22745840866133027	0.14622326271085517
S1-3	0.017511670127206173	0.35023340254412344	0	0.05253501038161852	0.3152100622897111	0.017511670127206173	0	0	0	0.017511670127206173	0	0.017511670127206173	0.017511670127206173	0.017511670127206173	0	0.035023340254412345	0	0	0	0	0	0	0	0	0	0	0.4202800830529482	0.017511670127206173	0.05253501038161852	0	0	0.017511670127206173	0	0	0.1926283713992679	0	0	0	0	0	0.22765171165368026	1.4534686205581124	0.035023340254412345	0.05253501038161852	0	0.15760503114485555	0.12258169089044321	0.22765171165368026	0.05253501038161852
S3-1	0	0.4972554482787701	0.03315036321858467	0.016575181609292337	0.3812291770137237	0.03315036321858467	0.016575181609292337	0	0	0.016575181609292337	0	0	0	0.14917663448363103	0	0.06630072643716935	0	0	0	0	0.016575181609292337	0	0	0.03315036321858467	0	0	0.29835326896726205	0.1326014528743387	0.06630072643716935	0	0.03315036321858467	0.016575181609292337	0	0.03315036321858467	0.09945108965575403	0	0.04972554482787701	0	0	0	0.08287590804646168	1.674093342538526	0.04972554482787701	0	0	0.2817780873579697	0.2154773609208004	0.16575181609292336	0.08287590804646168
S3-2	0.08429179283181246	0.4383173227254248	0.016858358566362492	0	0.48889239842451226	0.033716717132724984	0	0	0	0.11800850996453745	0	0.016858358566362492	0	0.10115015139817496	0	0.016858358566362492	0	0	0	0	0	0	0	0	0	0	0.5226091155572372	0.10115015139817496	0.033716717132724984	0.033716717132724984	0.016858358566362492	0.08429179283181246	0	0.016858358566362492	0.08429179283181246	0.016858358566362492	0.10115015139817496	0	0	0	0.20230030279634992	1.365527043875362	0.18544194422998742	0.016858358566362492	0	0.18544194422998742	0.2191586613627124	0.11800850996453745	0.05057507569908748
S3-3	0	0.3586683198657364	0	0.051238331409390915	0.3074299884563455	0	0	0	0	0.03415888760626061	0	0.017079443803130305	0.017079443803130305	0.2732711008500849	0.10247666281878183	0.017079443803130305	0	0	0	0	0.051238331409390915	0	0	0.051238331409390915	0	0.017079443803130305	0.25619165704695457	0.3074299884563455	0	0.06831777521252122	0	0.03415888760626061	0	0	0.051238331409390915	0	0.051238331409390915	0	0	0	0.15371499422817275	1.1614021786128608	0.051238331409390915	0.06831777521252122	0	0.17079443803130306	0.08539721901565153	0.23911221324382426	0.10247666281878183
S4-1	0.016567569407015547	0.6461352068736064	0.08283784703507774	0.04970270822104664	0.2982162493262798	0.016567569407015547	0	0.08283784703507774	0	0.06627027762806219	0	0	0	0.23194597169821765	0	0.06627027762806219	0	0	0	0	0.04970270822104664	0	0	0.016567569407015547	0	0	0.4141892351753887	0.08283784703507774	0.033135138814031094	0	0.04970270822104664	0	0	0.04970270822104664	0.06627027762806219	0	0.06627027762806219	0	0	0.06627027762806219	0.033135138814031094	1.5407839548524458	0.09940541644209328	0	0	0.19881083288418655	0.1491081246631399	0.21537840229120211	0.016567569407015547
S4-2	0.01871548373517785	0.5614645120553355	0	0.13100838614624497	0.4866025771146241	0.01871548373517785	0	0.1122929024110671	0	0.0374309674703557	0	0.01871548373517785	0.0374309674703557	0.2245858048221342	0.0374309674703557	0.0748619349407114	0	0	0	0	0	0	0.01871548373517785	0.01871548373517785	0	0	0.5801799957905134	0.1497238698814228	0.0374309674703557	0	0.05614645120553355	0.01871548373517785	0	0.1122929024110671	0.13100838614624497	0.0374309674703557	0.0374309674703557	0	0	0.0374309674703557	0.09357741867588926	1.2165064427865604	0.0748619349407114	0.0374309674703557	0	0.01871548373517785	0.1497238698814228	0.0748619349407114	0.05614645120553355
S4-3	0.019024079195567572	0.7514511282249191	0.07609631678227029	0.07609631678227029	0.22828895034681085	0.019024079195567572	0.009512039597783786	0.07609631678227029	0	0.08560835638005407	0	0	0.028536118793351356	0.1997528315534595	0	0.0665842771844865	0	0	0	0	0.028536118793351356	0	0.019024079195567572	0.009512039597783786	0.038048158391135144	0	0.5897464550625947	0.16170467316232437	0	0.009512039597783786	0.009512039597783786	0.05707223758670271	0	0	0.019024079195567572	0	0.09512039597783786	0	0	0.009512039597783786	0.2092648711512433	1.464854098058703	0.2092648711512433	0.038048158391135144	0	0.133168554368973	0.21877691074902708	0.028536118793351356	0.08560835638005407
S0	0	1.7294072291553964	0	0.3303362123105813	2.6232581565840283	0.03886308380124486	0	0.23317850280746916	0.05829462570186729	0.7383985922236523	0.23317850280746916	0	0.6412408827205403	0	0	0.09715770950311216	0	0.07772616760248972	0	0.09715770950311216	0.9521455531304991	0.01943154190062243	0.01943154190062243	0	0	0.01943154190062243	0.09715770950311216	0.01943154190062243	0	0	0.03886308380124486	0	0.01943154190062243	0	0	0	0.544083173217428	0.17488387710560188	0	0.01943154190062243	0.01943154190062243	0.34976775421120376	0.01943154190062243	0	0	0	0.38863083801244863	0	0
Plasmid	unmob	mob_unconj	conj
S2-1	344162	77	0
S2-2	342252	78	0
S2-3	339993	76	0
S1-1	379127	159	1
S1-2	392642	136	1
S1-3	385845	147	0
S3-1	376398	134	0
S3-2	347491	145	1
S3-3	358481	121	2
S4-1	383598	92	0
S4-2	337891	76	0
S4-3	360744	84	0
S0	247597	250	0
[truncated: 21 more columns]

## Sheet: Fig. 4
source	target	type	group			Node File	id	label	type	Edge File	id	source	target
k141_117422	vgaD	unmob	CF				Uvs123	Uvs123	β-lactamase		2	k141_118806	vatC
k141_118806	vatC	unmob	CF				blaOXA-21	blaOXA-21	β-lactamase		3	k141_145143	vatB
k141_145143	vatB	unmob	CF				blaKHM-1	blaKHM-1	β-lactamase		4	k141_275937	vanYF
k141_275937	vanYF	unmob	CF				blaIMP-11	blaIMP-11	β-lactamase		5	k141_182397	vanSO
k141_182397	vanSO	unmob	CF	1			vanYF	vanYF	vancomycin		6	k141_52956	vanSO
k141_52956	vanSO	unmob	CK	2			vanSO	vanSO	vancomycin		7	k141_140118	vanSD
k141_140118	vanSD	unmob	As	3			vanSD	vanSD	vancomycin		8	k141_479411	vanSD
k141_479411	vanSD	unmob	As	4			vanRO	vanRO	vancomycin		9	k141_452704	vanSD
k141_452704	vanSD	unmob	As+PET	5			vanRM	vanRM	vancomycin		10	k141_182844	vanSD
k141_182844	vanSD	unmob	CF	6			vanR	vanR	vancomycin		11	k141_118820	vanSD
k141_118820	vanSD	unmob	CF	7			undecaprenyl pyrophosphate phosphatase	undecaprenyl pyrophosphate phosphatase	unclassified		12	k141_212877	vanSD
k141_212877	vanSD	unmob	CF	8			undecaprenol kinase	undecaprenol kinase	unclassified		13	k141_301850	vanSD
k141_301850	vanSD	unmob	CF	9			two component transcriptional regulator	two component transcriptional regulator	unclassified		14	k141_119023	vanSD
k141_119023	vanSD	unmob	PET	10			transcriptional regulator	transcriptional regulator	unclassified		15	k141_204103	vanRO
k141_204103	vanRO	unmob	CK				rRNA adenine N-6-methyltransferase	rRNA adenine N-6-methyltransferase	unclassified		16	k141_506127	vanRM
k141_506127	vanRM	unmob	As+PET				rpsD	rpsD	unclassified		17	k141_22414	vanR
k141_22414	vanR	unmob	CF	1			putative undecaprenol kinase	putative undecaprenol kinase	unclassified		18	k141_191616	vanR
k141_191616	vanR	unmob	CF	2			LysR family transcriptional regulator bacterial regulatory helix-turn-helix	LysR family transcriptional regulator bacterial regulatory helix-turn-helix	unclassified		19	k141_142268	vanR
k141_142268	vanR	unmob	CF	3			hydrophobe/amphiphile efflux family protein	hydrophobe/amphiphile efflux family protein	unclassified		20	k141_299988	vanR
k141_299988	vanR	unmob	CF	4			hydrophobe/amphiphile efflux family protein	hydrophobe/amphiphile efflux family protein	unclassified		21	k141_231552	vanR
k141_231552	vanR	unmob	CF	5			efflux transporter	efflux transporter	unclassified		22	k141_55069	vanR
k141_55069	vanR	unmob	As+PET	6			DNA-binding transcriptional dual regulat	DNA-binding transcriptional dual regulat	unclassified		23	k141_102663	vanR
k141_102663	vanR	unmob	CF	7			Dihydropteroate synthase type-2	Dihydropteroate synthase type-2	unclassified		24	k141_44006	vanR
k141_44006	vanR	unmob	CF	8			Dihydropteroate synthase type-1	Dihydropteroate synthase type-1	unclassified		25	k141_203359	vanR
k141_203359	vanR	unmob	CF	9			dihydropteroate synthase	dihydropteroate synthase	unclassified		26	k141_174250	vanR
k141_174250	vanR	unmob	CF	10			dihydrofolate reductase type I	dihydrofolate reductase type I	unclassified		27	k141_127206	vanR
k141_127206	vanR	unmob	CF	11			cAMP-regulatory protein	cAMP-regulatory protein	unclassified		28	k141_85550	vanR
k141_85550	vanR	unmob	As+PET	12			cAMP-regulatory protein	cAMP-regulatory protein	unclassified		29	k141_172212	vanR
k141_172212	vanR	unmob	As+PET	13			23S rRNA methyltransferase	23S rRNA methyltransferase	unclassified		30	k141_102536	Uvs123
k141_102536	Uvs123	unmob	As				DfrB1	DfrB1	trimethoprim		31	k141_297158	Uvs123
k141_297158	Uvs123	unmob	CK				DfrA1	DfrA1	trimethoprim		32	k141_106429	Uvs123
k141_106429	Uvs123	unmob	PET				TetX2	TetX2	tetracycline		33	k141_81051	Uvs123
k141_81051	Uvs123	unmob	CK				TetX	TetX	tetracycline		34	k141_62891	Uvs123
k141_62891	Uvs123	unmob	PET				TetW	TetW	tetracycline		35	k141_89492	Uvs123
k141_89492	Uvs123	unmob	PET				TetV	TetV	tetracycline		36	k141_223836	undecaprenyl pyrophosphate phosphatase
k141_223836	undecaprenyl pyrophosphate phosphatase	unmob	CK				tetracycline resistance protein	tetracycline resistance protein	tetracycline		37	k141_307717	undecaprenyl pyrophosphate phosphatase
k141_307717	undecaprenyl pyrophosphate phosphatase	unmob	CF				tetracycline efflux protein	tetracycline efflux protein	tetracycline		38	k141_33044	undecaprenyl pyrophosphate phosphatase
k141_33044	undecaprenyl pyrophosphate phosphatase	unmob	CF				TetR	TetR	tetracycline		39	k141_150682	undecaprenyl pyrophosphate phosphatase
k141_150682	Undecaprenyl pyrophosphate phosphatase	unmob	CK				TetG	TetG	tetracycline		40	k141_141670	undecaprenyl pyrophosphate phosphatase
k141_141670	undecaprenyl pyrophosphate phosphatase	unmob	As+PET				TetC	TetC	tetracycline		41	k141_649518	undecaprenyl pyrophosphate phosphatase
k141_649518	undecaprenyl pyrophosphate phosphatase	unmob	As+PET				TetA	TetA	tetracycline		42	k141_248527	undecaprenol kinase
k141_248527	undecaprenol kinase	unmob	As	1			Tet33	Tet33	tetracycline		43	k141_190098	undecaprenol kinase
k141_190098	undecaprenol kinase	unmob	CK	2			Tet(L)	Tet(L)	tetracycline		44	k141_199819	undecaprenol kinase
k141_199819	undecaprenol kinase	unmob	PET	3			Tet(A)	Tet(A)	tetracycline		45	k141_292391	undecaprenol kinase
k141_292391	undecaprenol kinase	unmob	CF	4			Sul2	Sul2	Sulphonamides		46	k141_226676	undecaprenol kinase
k141_226676	undecaprenol kinase	unmob	CF	5			Sul1	Sul1	Sulphonamides		47	k141_243996	undecaprenol kinase
k141_243996	undecaprenol kinase	unmob	As	6			streptomycin adenylase	streptomycin adenylase	streptomycin		48	k141_112494	undecaprenol kinase
k141_112494	undecaprenol kinase	unmob	As	7			Streptomycin 3''-kinase	Streptomycin 3''-kinase	streptomycin		49	k141_31580	undecaprenol kinase
k141_31580	undecaprenol kinase	unmob	As	8			vatC	vatC	streptogramin		50	k141_393336	undecaprenol kinase
k141_393336	undecaprenol kinase	unmob	As	9			vatB	vatB	streptogramin		51	k141_341385	undecaprenol kinase
k141_341385	undecaprenol kinase	unmob	As	10			vgaD	vgaD	streptogramin		52	k141_431243	undecaprenol kinase
k141_431243	undecaprenol kinase	unmob	As	11			Arr	Arr	rifamycin		53	k141_11328	undecaprenol kinase
k141_11328	undecaprenol kinase	unmob	As	12			rifampin monooxygenase	rifampin monooxygenase	rifampin		54	k141_89677	undecaprenol kinase
k141_89677	undecaprenol kinase	unmob	As	13			qnrC	qnrC	quinolone		55	k141_399593	undecaprenol kinase
k141_399593	undecaprenol kinase	unmob	CK	14			norB	norB	quinolone		56	k141_282627	undecaprenol kinase
k141_282627	undecaprenol kinase	unmob	CK	15			k141_119023	k141_119023	PET		57	k141_430312	undecaprenol kinase
k141_430312	undecaprenol kinase	unmob	CK	16			k141_106429	k141_106429	PET		58	k141_148200	undecaprenol kinase
k141_148200	undecaprenol kinase	unmob	PET	17			k141_62891	k141_62891	PET		59	k141_178822	undecaprenol kinase
k141_178822	undecaprenol kinase	unmob	PET	18			k141_89492	k141_89492	PET		60	k141_123756	undecaprenol kinase
k141_123756	undecaprenol kinase	unmob	As+PET	19			k141_199819	k141_199819	PET		61	k141_311265	undecaprenol kinase
k141_311265	undecaprenol kinase	unmob	As+PET	20			k141_148200	k141_148200	PET		62	k141_925717	undecaprenol kinase
k141_925717	undecaprenol kinase	unmob	As+PET	21			k141_178822	k141_178822	PET		63	k141_422526	undecaprenol kinase
k141_422526	undecaprenol kinase	unmob	As+PET	22			k141_67222	k141_67222	PET		64	k141_387945	undecaprenol kinase
k141_387945	undecaprenol kinase	unmob	As+PET	23			k141_467471	k141_467471	PET		65	k141_149413	undecaprenol kinase
k141_149413	undecaprenol kinase	unmob	CF	24			k141_21615	k141_21615	PET		66	k141_211385	two component transcriptional regulator
k141_211385	two component transcriptional regulator	unmob	CF				k141_402944	k141_402944	PET		67	k141_172877	two component transcriptional regulator
k141_172877	two component transcriptional regulator	unmob	CK				k141_275789	k141_275789	PET		68	k141_469357	transcriptional regulator
k141_469357	transcriptional regulator	unmob	As				k141_268845	k141_268845	PET		69	k141_67222	TetX2
k141_67222	TetX2	unmob	PET				k141_458761	k141_458761	PET		70	k141_323565	TetX2
k141_323565	TetX2	unmob	As				k141_324813	k141_324813	PET		71	k141_446421	TetX
k141_446421	TetX	unmob	As	1			k141_384097	k141_384097	PET		72	k141_467471	TetX
k141_467471	TetX	unmob	PET	2			k141_21196	k141_21196	PET		73	k141_230561	TetX
k141_230561	TetX	unmob	CF	3			k141_413297	k141_413297	PET		74	k141_294910	TetX
k141_294910	TetX	unmob	As	4			k141_415236	k141_415236	PET		75	k141_449476	TetX
k141_449476	TetX	unmob	CK	5			k141_119976	k141_119976	PET		76	k141_229365	TetX
k141_229365	TetX	unmob	CK	6			k141_2348	k141_2348	PET		77	k141_432809	TetX
k141_432809	TetX	unmob	CK	7			k141_128383	k141_128383	PET		78	k141_21615	TetX
k141_21615	TetX	unmob	PET	8			k141_207305	k141_207305	PET		79	k141_130668	TetX
k141_130668	TetX	unmob	As+PET	9			k141_440220	k141_440220	PET		80	k141_340641	TetW
k141_340641	TetW	mob_unconj	CF	1			k141_45623	k141_45623	PET		81	k141_114668	TetW
k141_114668	TetW	unmob	As	2			k141_417569	k141_417569	PET		82	k141_409425	TetW
k141_409425	TetW	mob_unconj	As	3			k141_72973	k141_72973	PET		83	k141_23863	TetW
k141_23863	TetW	unmob	CK	4			k141_448713	k141_448713	PET		84	k141_383670	TetW
k141_383670	TetW	unmob	CK	5			k141_78509	k141_78509	PET		85	k141_195248	TetW
k141_195248	TetW	unmob	CK	6			k141_474630	k141_474630	PET		86	k141_402944	TetW
k141_402944	TetW	unmob	PET	7			k141_461659	k141_461659	PET		87	k141_275789	TetW
k141_275789	TetW	mob_unconj	PET	8			k141_428574	k141_428574	PET		88	k141_392774	TetW
k141_392774	TetW	unmob	As+PET	9			k141_505493	k141_505493	PET		89	k141_317777	TetW
k141_317777	TetW	unmob	As+PET	10			k141_377754	k141_377754	PET		90	k141_479860	TetW
k141_479860	TetW	unmob	As+PET	11			k141_45042	k141_45042	PET		91	k141_262009	TetV
k141_262009	TetV	unmob	CF				k141_325542	k141_325542	PET		92	k141_10224	TetV
k141_10224	TetV	unmob	As				k141_313933	k141_313933	PET		93	k141_370392	TetV
k141_370392	TetV	unmob	CK				k141_375883	k141_375883	PET		94	k141_261590	tetracycline resistance protein
k141_261590	tetracycline resistance protein	unmob	CK				k141_290316	k141_290316	PET		95	k141_268845	tetracycline resistance protein
k141_268845	tetracycline resistance protein	unmob	PET				k141_423077	k141_423077	PET		96	k141_265041	tetracycline resistance protein
k141_265041	tetracycline resistance protein	unmob	As+PET				k141_410933	k141_410933	PET		97	k141_325052	tetracycline efflux protein
k141_325052	tetracycline efflux protein	unmob	CF				k141_204358	k141_204358	PET		98	k141_31275	TetR
k141_31275	TetR	unmob	As+PET				k141_89634	k141_89634	PET		99	k141_463195	TetG
k141_463195	TetG	unmob	As				k141_320932	k141_320932	PET		100	k141_127868	TetC
k141_127868	TetC	unmob	As	1			k141_17273	k141_17273	PET		101	k141_143066	TetC
k141_143066	TetC	unmob	CK	2			k141_384196	k141_384196	PET		102	k141_458761	TetC
k141_458761	TetC	unmob	PET	3			k141_157021	k141_157021	PET		103	k141_324813	TetC
k141_324813	TetC	unmob	PET	4			k141_415087	k141_415087	PET		104	k141_166845	TetC
k141_166845	TetC	unmob	As+PET	5			k141_477516	k141_477516	PET		105	k141_979542	TetC
k141_979542	TetC	unmob	As+PET	6			k141_154990	k141_154990	PET		106	k141_97109	TetC
k141_97109	TetC	unmob	CK	7			k141_98384	k141_98384	PET		107	k141_128157	TetA
k141_128157	TetA	unmob	As	1			k141_60765	k141_60765	PET		108	k141_290547	TetA
k141_290547	TetA	unmob	As	2			k141_429118	k141_429118	PET		109	k141_39163	TetA
k141_39163	TetA	unmob	CK	3			k141_79466	k141_79466	PET		110	k141_131809	TetA
k141_131809	TetA	unmob	CK	4			k141_173374	k141_173374	PET		111	k141_306228	TetA
k141_306228	TetA	unmob	As+PET	5			k141_68323	k141_68323	PET		112	k141_384097	TetA
k141_384097	TetA	unmob	PET	6			k141_441938	k141_441938	PET		113	k141_184438	Tet33
k141_184438	Tet33	mob_unconj	CF				k141_189280	k141_189280	PET		114	k141_345518	Tet(L)
k141_345518	Tet(L)	unmob	As				k141_219701	k141_219701	PET		115	k141_293719	Tet(A)
k141_293719	Tet(A)	unmob	CF				k141_102431	k141_102431	PET		116	k141_247334	Sul2
k141_247334	Sul2	unmob	CK				k141_58282	k141_58282	PET		117	k141_110129	Sul2
k141_110129	Sul2	unmob	CF				k141_351196	k141_351196	PET		118	k141_68370	Sul2
k141_68370	Sul2	unmob	As				k141_459441	k141_459441	PET		119	k141_510333	Sul2
k141_510333	Sul2	unmob	As				k141_221821	k141_221821	PET		120	k141_146641	Sul2
k141_146641	Sul2	unmob	CK				k141_332137	k141_332137	PET		121	k141_287884	Sul2
k141_287884	Sul2	unmob	CK				k141_335008	k141_335008	PET		122	k141_21196	Sul2
k141_21196	Sul2	unmob	PET				k141_481493	k141_481493	PET		123	k141_413297	Sul2
k141_413297	Sul2	unmob	PET				k141_423225	k141_423225	PET		124	k141_509293	Sul2
k141_509293	Sul2	unmob	As+PET				k141_305285	k141_305285	PET		125	k141_325619	Sul2
k141_325619	Sul2	unmob	As+PET				k141_319710	k141_319710	PET		126	k141_72905	Sul1
k141_72905	Sul1	unmob	As+PET				k141_456701	k141_456701	PET		127	k141_36028	Sul1
k141_36028	Sul1	unmob	CK				k141_196445	k141_196445	PET		128	k141_415236	Sul1
k141_415236	Sul1	unmob	PET				k141_427370	k141_427370	PET		129	k141_415799	Sul1
k141_415799	Sul1	unmob	As+PET				k141_378205	k141_378205	PET		130	k141_398812	Sul1
k141_398812	Sul1	unmob	As				k141_107616	k141_107616	PET		131	k141_119976	Sul1
k141_119976	Sul1	unmob	PET				k141_157774	k141_157774	PET		132	k141_396785	Sul1
k141_396785	Sul1	unmob	As				k141_142381	k141_142381	PET		133	k141_399282	Sul1
k141_399282	Sul1	unmob	As				k141_83004	k141_83004	PET		134	k141_318503	Sul1
k141_318503	Sul1	unmob	CF				k141_276833	k141_276833	PET		135	k141_151906	Sul1
k141_151906	Sul1	unmob	CF				k141_369880	k141_369880	PET		136	k141_2348	Sul1
k141_2348	Sul1	unmob	PET				k141_268339	k141_268339	PET		137	k141_61927	streptomycin adenylase
k141_61927	streptomycin adenylase	mob_unconj	CF				k141_1263	k141_1263	PET		138	k141_54615	streptomycin adenylase
k141_54615	streptomycin adenylase	unmob	As				k141_303186	k141_303186	PET		139	k141_450675	streptomycin adenylase
k141_450675	streptomycin adenylase	unmob	CK				k141_12289	k141_12289	PET		140	k141_128383	streptomycin adenylase
k141_128383	streptomycin adenylase	mob_unconj	PET				k141_515066	k141_515066	PET		141	k141_238249	Streptomycin 3''-kinase
k141_238249	Streptomycin 3''-kinase	unmob	CK				k141_331802	k141_331802	PET		142	k141_118681	Streptomycin 3''-kinase
k141_118681	Streptomycin 3''-kinase	unmob	CF				k141_157421	k141_157421	PET		143	k141_61905	Streptomycin 3''-kinase
k141_61905	Streptomycin 3''-kinase	mob_unconj	As				k141_116785	k141_116785	PET		144	k141_371602	Streptomycin 3''-kinase
k141_371602	Streptomycin 3''-kinase	unmob	CK				k141_391675	k141_391675	PET		145	k141_298317	Streptomycin 3''-kinase
k141_298317	Streptomycin 3''-kinase	unmob	CK				k141_477537	k141_477537	PET		146	k141_207305	Streptomycin 3''-kinase
k141_207305	Streptomycin 3''-kinase	unmob	PET				k141_74656	k141_74656	PET		147	k141_847161	Streptomycin 3''-kinase
k141_847161	Streptomycin 3''-kinase	unmob	As+PET				ArnA	ArnA	peptide		148	k141_343857	rRNA adenine N-6-methyltransferase
k141_343857	rRNA adenine N-6-methyltransferase	unmob	CF				QacEdelta1	QacEdelta1	multidrug		149	k141_80510	rRNA adenine N-6-methyltransferase
k141_80510	rRNA adenine N-6-methyltransferase	unmob	As				AcrB	AcrB	multidrug		150	k141_451802	rRNA adenine N-6-methyltransferase
k141_451802	rRNA adenine N-6-methyltransferase	unmob	As+PET				multidrug-efflux transporter	multidrug-efflux transporter	multidrgu		151	k141_716993	rpsD
k141_716993	rpsD	unmob	As+PET				multidrug transporter	multidrug transporter	multidrgu		152	k141_190994	rpsD
k141_190994	rpsD	unmob	As+PET				multidrug efflux transporter	multidrug efflux transporter	multidrgu		153	k141_115288	RosB
k141_115288	RosB	unmob	As				multidrug efflux RND transporter permease subunit	multidrug efflux RND transporter permease subunit	multidrgu		154	k141_287286	rifampin monooxygenase
k141_287286	rifampin monooxygenase	unmob	CF				MexT	MexT	multidrgu		155	k141_120640	qnrC
k141_120640	qnrC	unmob	As+PET				MexF	MexF	multidrgu		156	k141_440220	QacEdelta1
k141_440220	QacEdelta1	unmob	PET				Mef(A)	Mef(A)	multidrgu		157	k141_230931	QacEdelta1
k141_230931	QacEdelta1	unmob	As+PET				putative lincosamide nucleotidyltransferase	putative lincosamide nucleotidyltransferase	MLS		158	k141_822071	QacEdelta1
k141_822071	QacEdelta1	unmob	As+PET				lincosamide nucleotidyltransferase	lincosamide nucleotidyltransferase	MLS		159	k141_212874	QacEdelta1
k141_212874	QacEdelta1	unmob	CF				Erm(G)	Erm(G)	MLS		160	k141_302659	QacEdelta1
k141_302659	QacEdelta1	unmob	CF				Erm(C)	Erm(C)	MLS		161	k141_143451	QacEdelta1
k141_143451	QacEdelta1	unmob	As				macrolide 2'-phosphotransferase II	macrolide 2'-phosphotransferase II	macrolide		162	k141_119584	QacEdelta1
k141_119584	QacEdelta1	unmob	As				RosB	RosB	fosfomycin		163	k141_198660	QacEdelta1
k141_198660	QacEdelta1	unmob	As				FosB	FosB	fosfomycin		164	k141_491272	QacEdelta1
k141_491272	QacEdelta1	unmob	As				erythromycin ribosome methylase	erythromycin ribosome methylase	erythromycin		165	k141_378551	QacEdelta1
k141_378551	QacEdelta1	unmob	CK				k141_52956	k141_52956	CK		166	k141_346772	QacEdelta1
k141_346772	QacEdelta1	unmob	CK				k141_204103	k141_204103	CK		167	k141_456395	QacEdelta1
k141_456395	QacEdelta1	unmob	CK				k141_297158	k141_297158	CK		168	k141_45623	QacEdelta1
k141_45623	QacEdelta1	unmob	PET				k141_81051	k141_81051	CK		169	k141_417569	QacEdelta1
k141_417569	QacEdelta1	unmob	PET				k141_223836	k141_223836	CK		170	k141_72973	QacEdelta1
k141_72973	QacEdelta1	unmob	PET				k141_150682	k141_150682	CK		171	k141_448713	QacEdelta1
k141_448713	QacEdelta1	unmob	PET				k141_190098	k141_190098	CK		172	k141_53050	QacEdelta1
k141_53050	QacEdelta1	unmob	As+PET				k141_399593	k141_399593	CK		173	k141_423058	QacEdelta1
k141_423058	QacEdelta1	unmob	As+PET				k141_282627	k141_282627	CK		174	k141_847183	QacEdelta1
k141_847183	QacEdelta1	unmob	As+PET				k141_430312	k141_430312	CK		175	k141_78509	putative undecaprenol kinase
k141_78509	putative undecaprenol kinase	unmob	PET				k141_172877	k141_172877	CK		176	k141_192450	putative undecaprenol kinase
k141_192450	putative undecaprenol kinase	unmob	As+PET				k141_449476	k141_449476	CK		177	k141_217896	putative lincosamide nucleotidyltransferase
k141_217896	putative lincosamide nucleotidyltransferase	unmob	CF				k141_229365	k141_229365	CK		178	k141_211389	putative lincosamide nucleotidyltransferase
k141_211389	putative lincosamide nucleotidyltransferase	unmob	As				k141_432809	k141_432809	CK		179	k141_343176	norB
k141_343176	norB	unmob	CF				k141_23863	k141_23863	CK		180	k141_8107	multidrug-efflux transporter
k141_8107	multidrug-efflux transporter	unmob	As+PET				k141_383670	k141_383670	CK		181	k141_123708	multidrug-efflux transporter
k141_123708	multidrug-efflux transporter	unmob	As+PET				k141_195248	k141_195248	CK		182	k141_527819	multidrug-efflux transporter
k141_527819	multidrug-efflux transporter	unmob	As				k141_370392	k141_370392	CK		183	k141_403961	multidrug transporter
k141_403961	multidrug transporter	unmob	CK				k141_261590	k141_261590	CK		184	k141_125151	multidrug transporter
k141_125151	multidrug transporter	unmob	CK				k141_143066	k141_143066	CK		185	k141_138654	multidrug transporter
k141_138654	multidrug transporter	unmob	As+PET				k141_97109	k141_97109	CK		186	k141_416654	multidrug transporter
k141_416654	multidrug transporter	unmob	As+PET				k141_39163	k141_39163	CK		187	k141_132650	multidrug transporter
k141_132650	multidrug transporter	unmob	As+PET				k141_131809	k141_131809	CK		188	k141_923839	multidrug transporter
k141_923839	multidrug transporter	unmob	As+PET				k141_247334	k141_247334	CK		189	k141_320431	multidrug efflux transporter
k141_320431	multidrug efflux transporter	unmob	As+PET				k141_146641	k141_146641	CK		190	k141_83493	multidrug efflux RND transporter permease subunit
k141_83493	multidrug efflux RND transporter permease subunit	unmob	CK				k141_287884	k141_287884	CK		191	k141_92864	multidrug efflux RND transporter permease subunit
k141_92864	multidrug efflux RND transporter permease subunit	unmob	CK				k141_36028	k141_36028	CK		192	k141_474630	multidrug efflux RND transporter permease subunit
k141_474630	multidrug efflux RND transporter permease subunit	unmob	PET				k141_450675	k141_450675	CK		193	k141_461659	multidrug efflux RND transporter permease subunit
k141_461659	multidrug efflux RND transporter permease subunit	unmob	PET				k141_238249	k141_238249	CK		194	k141_428574	multidrug efflux RND transporter permease subunit
k141_428574	multidrug efflux RND transporter permease subunit	unmob	PET				k141_371602	k141_371602	CK		195	k141_340740	multidrug efflux RND transporter permease subunit
k141_340740	multidrug efflux RND transporter permease subunit	unmob	As				k141_298317	k141_298317	CK		196	k141_462844	multidrug efflux RND transporter permease subunit
k141_462844	multidrug efflux RND transporter permease subunit	unmob	As				k141_378551	k141_378551	CK		197	k141_427691	multidrug efflux RND transporter permease subunit
k141_427691	multidrug efflux RND transporter permease subunit	unmob	As				k141_346772	k141_346772	CK		198	k141_138937	multidrug efflux RND transporter permease subunit
k141_138937	multidrug efflux RND transporter permease subunit	unmob	As+PET				k141_456395	k141_456395	CK		199	k141_76033	multidrug efflux RND transporter permease subunit
k141_76033	multidrug efflux RND transporter permease subunit	unmob	As+PET				k141_403961	k141_403961	CK		200	k141_401659	multidrug efflux RND transporter permease subunit
k141_401659	multidrug efflux RND transporter permease subunit	unmob	As+PET				k141_125151	k141_125151	CK		201	k141_514671	multidrug efflux RND transporter permease subunit
k141_514671	multidrug efflux RND transporter permease subunit	unmob	As+PET				k141_83493	k141_83493	CK		202	k141_154683	MexT
k141_154683	MexT	unmob	As+PET				k141_92864	k141_92864	CK		203	k141_200306	MexF
k141_200306	MexF	unmob	CF				k141_407074	k141_407074	CK		204	k141_271492	MexF
k141_271492	MexF	unmob	CF				k141_162731	k141_162731	CK		205	k141_302515	Mef(A)
k141_302515	Mef(A)	unmob	CF				k141_221493	k141_221493	CK		206	k141_129299	macrolide 2'-phosphotransferase II
k141_129299	macrolide 2'-phosphotransferase II	unmob	CF				k141_446933	k141_446933	CK		207	k141_505493	LysR family transcriptional regulator bacterial regulatory helix-turn-helix
k141_505493	LysR family transcriptional regulator bacterial regulatory helix-turn-helix	unmob	PET				k141_127396	k141_127396	CK		208	k141_33403	lincosamide nucleotidyltransferase
k141_33403	lincosamide nucleotidyltransferase	unmob	CF				k141_174225	k141_174225	CK		209	k141_407074	lincosamide nucleotidyltransferase
k141_407074	lincosamide nucleotidyltransferase	unmob	CK				k141_450117	k141_450117	CK		210	k141_377754	lincosamide nucleotidyltransferase
k141_377754	lincosamide nucleotidyltransferase	unmob	PET				k141_344132	k141_344132	CK		211	k141_45042	lincosamide nucleotidyltransferase
k141_45042	lincosamide nucleotidyltransferase	unmob	PET				k141_484955	k141_484955	CK		212	k141_496425	lincosamide nucleotidyltransferase
k141_496425	lincosamide nucleotidyltransferase	unmob	As+PET				k141_334202	k141_334202	CK		213	k141_166814	lincosamide nucleotidyltransferase
k141_166814	lincosamide nucleotidyltransferase	unmob	As+PET				k141_429539	k141_429539	CK		214	k141_773387	lincosamide nucleotidyltransferase
k141_773387	lincosamide nucleotidyltransferase	unmob	As+PET				k141_402946	k141_402946	CK		215	k141_21325	lincosamide nucleotidyltransferase
k141_21325	lincosamide nucleotidyltransferase	unmob	As				k141_445978	k141_445978	CK		216	k141_527741	hydrophobe/amphiphile efflux family protein
k141_162731	hydrophobe/amphiphile efflux family protein	unmob	CK				k141_269659	k141_269659	CK		217	k141_162731	hydrophobe/amphiphile efflux family protein
k141_527741	hydrophobe/amphiphile efflux family protein	unmob	As				k141_302243	k141_302243	CK		218	k141_109301	FosB
k141_109301	FosB	unmob	CF				k141_126315	k141_126315	CK		219	k141_165810	FosB
k141_165810	FosB	unmob	CF				k141_20566	k141_20566	CK		220	k141_230246	FosB
k141_230246	FosB	unmob	As				k141_147100	k141_147100	CK		221	k141_221493	FosB
k141_221493	FosB	unmob	CK				k141_184669	k141_184669	CK		222	k141_325542	FosB
k141_325542	FosB	unmob	PET				k141_308024	k141_308024	CK		223	k141_190159	FosB
k141_190159	FosB	unmob	As+PET				k141_80204	k141_80204	CK		224	k141_444848	FosB
k141_444848	FosB	unmob	As+PET				k141_16884	k141_16884	CK		225	k141_26468	FosB
k141_26468	FosB	unmob	As+PET				k141_103238	k141_103238	CK		226	k141_59354	FosB
k141_59354	FosB	unmob	CF				k141_236565	k141_236565	CK		227	k141_119698	FosB
k141_119698	FosB	unmob	CF				k141_467953	k141_467953	CK		228	k141_141885	FosB
k141_141885	FosB	unmob	CF				k141_464840	k141_464840	CK		229	k141_234168	FosB
k141_234168	FosB	unmob	CF				k141_276853	k141_276853	CK		230	k141_60375	FosB
k141_60375	FosB	unmob	As				k141_415063	k141_415063	CK		231	k141_364811	FosB
k141_364811	FosB	unmob	As				k141_467640	k141_467640	CK		232	k141_57092	FosB
k141_57092	FosB	unmob	As				k141_178196	k141_178196	CK		233	k141_446933	FosB
k141_446933	FosB	unmob	CK				k141_455132	k141_455132	CK		234	k141_127396	FosB
k141_127396	FosB	unmob	CK				k141_315759	k141_315759	CK		235	k141_313933	FosB
k141_313933	FosB	unmob	PET				k141_394656	k141_394656	CK		236	k141_273007	FosB
k141_273007	FosB	unmob	As+PET				k141_352541	k141_352541	CK		237	k141_338607	FosB
k141_338607	FosB	unmob	As+PET				k141_2414	k141_2414	CK		238	k141_56163	FosB
k141_56163	FosB	unmob	CF				k141_395938	k141_395938	CK		239	k141_174225	FosB
k141_174225	FosB	unmob	CK				k141_7455	k141_7455	CK		240	k141_177912	erythromycin ribosome methylase
k141_177912	erythromycin ribosome methylase	unmob	CF				k141_326848	k141_326848	CK		241	k141_241391	Erm(G)
k141_241391	Erm(G)	unmob	CF				k141_444703	k141_444703	CK		242	k141_229743	Erm(C)
k141_229743	Erm(C)	mob_unconj	CF				CmlA	CmlA	chloramphenicol		243	k141_26788	efflux transporter
k141_26788	efflux transporter	unmob	CF				CatB8	CatB8	chloramphenicol		244	k141_68439	DNA-binding transcriptional dual regulat
k141_68439	DNA-binding transcriptional dual regulat	unmob	As+PET				CatB	CatB	chloramphenicol		245	k141_1164	Dihydropteroate synthase type-2
k141_1164	Dihydropteroate synthase type-2	unmob	As+PET				Cat	Cat	chloramphenicol		246	k141_450117	Dihydropteroate synthase type-1
k141_450117	Dihydropteroate synthase type-1	unmob	CK				k141_117422	k141_117422	CF		247	k141_683599	Dihydropteroate synthase type-1
k141_683599	Dihydropteroate synthase type-1	unmob	As+PET				k141_118806	k141_118806	CF		248	k141_344132	dihydropteroate synthase
k141_344132	dihydropteroate synthase	unmob	CK				k141_145143	k141_145143	CF		249	k141_291818	dihydrofolate reductase type I
k141_291818	dihydrofolate reductase type I	unmob	CF				k141_275937	k141_275937	CF		250	k141_36851	dihydrofolate reductase type I
k141_36851	dihydrofolate reductase type I	unmob	As				k141_182397	k141_182397	CF		251	k141_375883	dihydrofolate reductase type I
k141_375883	dihydrofolate reductase type I	unmob	PET				k141_182844	k141_182844	CF		252	k141_408908	dihydrofolate reductase type I
k141_408908	dihydrofolate reductase type I	unmob	As+PET				k141_118820	k141_118820	CF		253	k141_262532	dihydrofolate reductase type I
k141_262532	dihydrofolate reductase type I	unmob	As+PET				k141_212877	k141_212877	CF		254	k141_299474	DfrB1
k141_299474	DfrB1	unmob	As				k141_301850	k141_301850	CF		255	k141_290316	DfrA1
k141_290316	DfrA1	unmob	PET				k141_22414	k141_22414	CF		256	k141_423077	DfrA1
k141_423077	DfrA1	unmob	PET				k141_191616	k141_191616	CF		257	k141_484955	cAMP-regulatory protein
k141_533850	CmlA	unmob	As+PET				k141_142268	k141_142268	CF		258	k141_334202	cAMP-regulatory protein
k141_219402	CatB8	unmob	CF				k141_299988	k141_299988	CF		259	k141_429539	cAMP-regulatory protein
k141_21806	CatB	unmob	CF				k141_231552	k141_231552	CF		260	k141_402946	cAMP-regulatory protein
k141_340082	Cat	unmob	CF				k141_102663	k141_102663	CF		261	k141_410933	cAMP-regulatory protein
k141_67421	Cat	unmob	As+PET				k141_44006	k141_44006	CF		262	k141_533850	CmlA
k141_149222	Cat	unmob	CF				k141_203359	k141_203359	CF		263	k141_219402	CatB8
k141_341359	Cat	unmob	As				k141_174250	k141_174250	CF		264	k141_21806	CatB
k141_418799	Cat	unmob	As+PET				k141_127206	k141_127206	CF		265	k141_340082	Cat
k141_179826	Cat	unmob	As+PET				k141_307717	k141_307717	CF		266	k141_67421	Cat
k141_484955	cAMP-regulatory protein	unmob	CK				k141_33044	k141_33044	CF		267	k141_149222	Cat
k141_334202	cAMP-regulatory protein	unmob	CK				k141_292391	k141_292391	CF		268	k141_341359	Cat
k141_429539	cAMP-regulatory protein	unmob	CK				k141_226676	k141_226676	CF		269	k141_418799	Cat
k141_402946	cAMP-regulatory protein	unmob	CK				k141_149413	k141_149413	CF		270	k141_179826	Cat
k141_410933	cAMP-regulatory protein	unmob	PET				k141_211385	k141_211385	CF		271	k141_445978	cAMP-regulatory protein
k141_445978	cAMP-regulatory protein	unmob	CK				k141_230561	k141_230561	CF		272	k141_204358	cAMP-regulatory protein
k141_204358	cAMP-regulatory protein	unmob	PET				k141_340641	k141_340641	CF		273	k141_243302	cAMP-regulatory protein
k141_243302	cAMP-regulatory protein	unmob	As+PET				k141_262009	k141_262009	CF		274	k141_447054	cAMP-regulatory protein
k141_447054	cAMP-regulatory protein	unmob	As+PET				k141_325052	k141_325052	CF		275	k141_442553	cAMP-regulatory protein
k141_442553	cAMP-regulatory protein	unmob	As				k141_184438	k141_184438	CF		276	k141_105945	cAMP-regulatory protein
k141_105945	cAMP-regulatory protein	unmob	As				k141_293719	k141_293719	CF		277	k141_405380	cAMP-regulatory protein
k141_405380	cAMP-regulatory protein	unmob	As				k141_110129	k141_110129	CF		278	k141_314923	cAMP-regulatory protein
k141_314923	cAMP-regulatory protein	unmob	As				k141_318503	k141_318503	CF		279	k141_89634	cAMP-regulatory protein
k141_89634	cAMP-regulatory protein	unmob	PET				k141_151906	k141_151906	CF		280	k141_320932	cAMP-regulatory protein
k141_320932	cAMP-regulatory protein	unmob	PET				k141_61927	k141_61927	CF		281	k141_17273	cAMP-regulatory protein
k141_17273	cAMP-regulatory protein	unmob	PET				k141_118681	k141_118681	CF		282	k141_384196	cAMP-regulatory protein
k141_384196	cAMP-regulatory protein	unmob	PET				k141_343857	k141_343857	CF		283	k141_157021	cAMP-regulatory protein
k141_157021	cAMP-regulatory protein	unmob	PET				k141_287286	k141_287286	CF		284	k141_415087	cAMP-regulatory protein
k141_415087	cAMP-regulatory protein	unmob	PET				k141_212874	k141_212874	CF		285	k141_466245	cAMP-regulatory protein
k141_466245	cAMP-regulatory protein	unmob	As+PET				k141_302659	k141_302659	CF		286	k141_310238	cAMP-regulatory protein
k141_310238	cAMP-regulatory protein	unmob	As+PET				k141_217896	k141_217896	CF		287	k141_147899	cAMP-regulatory protein
k141_147899	cAMP-regulatory protein	unmob	As+PET				k141_343176	k141_343176	CF		288	k141_30697	cAMP-regulatory protein
k141_30697	cAMP-regulatory protein	unmob	As+PET				k141_200306	k141_200306	CF		289	k141_209358	cAMP-regulatory protein
k141_209358	cAMP-regulatory protein	unmob	As+PET				k141_271492	k141_271492	CF		290	k141_239402	cAMP-regulatory protein
k141_239402	cAMP-regulatory protein	unmob	As+PET				k141_302515	k141_302515	CF		291	k141_465100	cAMP-regulatory protein
k141_465100	cAMP-regulatory protein	unmob	As+PET				k141_129299	k141_129299	CF		292	k141_269659	cAMP-regulatory protein
k141_269659	cAMP-regulatory protein	unmob	CK				k141_33403	k141_33403	CF		293	k141_477516	cAMP-regulatory protein
k141_477516	cAMP-regulatory protein	unmob	PET				k141_109301	k141_109301	CF		294	k141_154990	cAMP-regulatory protein
k141_154990	cAMP-regulatory protein	unmob	PET				k141_165810	k141_165810	CF		295	k141_98384	cAMP-regulatory protein
k141_98384	cAMP-regulatory protein	unmob	PET				k141_59354	k141_59354	CF		296	k141_364719	cAMP-regulatory protein
k141_364719	cAMP-regulatory protein	unmob	As+PET				k141_119698	k141_119698	CF		297	k141_484770	cAMP-regulatory protein
k141_484770	cAMP-regulatory protein	unmob	As				k141_141885	k141_141885	CF		298	k141_60765	blaOXA-21
k141_60765	blaOXA-21	unmob	PET				k141_234168	k141_234168	CF		299	k141_444114	blaOXA-21
k141_444114	blaOXA-21	unmob	As+PET				k141_56163	k141_56163	CF		300	k141_738431	blaKHM-1
k141_738431	blaKHM-1	unmob	As+PET				k141_177912	k141_177912	CF		301	k141_429118	blaIMP-11
k141_429118	blaIMP-11	unmob	PET				k141_241391	k141_241391	CF		302	k141_302243	Bacitracin resistance protein
k141_302243	Bacitracin resistance protein	unmob	CK				k141_229743	k141_229743	CF		303	k141_155853	Bacitracin resistance protein
k141_155853	Bacitracin resistance protein	unmob	As+PET				k141_26788	k141_26788	CF		304	k141_314119	Bacitracin resistance protein
k141_314119	Bacitracin resistance protein	unmob	As				k141_291818	k141_291818	CF		305	k141_126315	bacA
k141_126315	bacA	unmob	CK				k141_219402	k141_219402	CF		306	k141_20566	bacA
k141_20566	bacA	unmob	CK				k141_21806	k141_21806	CF		307	k141_79466	bacA
k141_79466	bacA	unmob	PET				k141_340082	k141_340082	CF		308	k141_173374	bacA
k141_173374	bacA	unmob	PET				k141_149222	k141_149222	CF		309	k141_417625	bacA
k141_417625	bacA	unmob	As+PET				k141_325827	k141_325827	CF		310	k141_223486	bacA
k141_223486	bacA	unmob	As+PET				k141_31870	k141_31870	CF		311	k141_647456	bacA
k141_647456	bacA	unmob	As+PET				k141_101279	k141_101279	CF		312	k141_34618	bacA
k141_34618	bacA	unmob	As+PET				k141_144017	k141_144017	CF		313	k141_62457	bacA
k141_62457	bacA	unmob	As				k141_340108	k141_340108	CF		314	k141_219848	bacA
k141_219848	bacA	unmob	As				k141_202353	k141_202353	CF		315	k141_70267	bacA
k141_70267	bacA	unmob	As				k141_103074	k141_103074	CF		316	k141_243496	bacA
k141_243496	bacA	unmob	As				k141_154002	k141_154002	CF		317	k141_147100	bacA
k141_147100	bacA	unmob	CK				k141_201233	k141_201233	CF		318	k141_184669	bacA
k141_184669	bacA	unmob	CK				k141_197339	k141_197339	CF		319	k141_308024	bacA
k141_308024	bacA	unmob	CK				k141_288737	k141_288737	CF		320	k141_80204	bacA
k141_80204	bacA	unmob	CK				k141_300236	k141_300236	CF		321	k141_68323	bacA
k141_68323	bacA	unmob	PET				Bacitracin resistance protein	Bacitracin resistance protein	bacitracin		322	k141_441938	bacA
k141_441938	bacA	unmob	PET				bacA	bacA	bacitracin		323	k141_189280	bacA
k141_189280	bacA	unmob	PET				k141_452704	k141_452704	As+PET		324	k141_219701	bacA
k141_219701	bacA	unmob	PET				k141_506127	k141_506127	As+PET		325	k141_102431	bacA
k141_102431	bacA	unmob	PET				k141_55069	k141_55069	As+PET		326	k141_261296	bacA
k141_261296	bacA	unmob	As+PET				k141_85550	k141_85550	As+PET		327	k141_282323	bacA
k141_282323	bacA	unmob	As+PET				k141_172212	k141_172212	As+PET		328	k141_616553	bacA
k141_616553	bacA	unmob	As+PET				k141_141670	k141_141670	As+PET		329	k141_700819	bacA
k141_700819	bacA	unmob	As+PET				k141_649518	k141_649518	As+PET		330	k141_976306	bacA
k141_976306	bacA	unmob	As+PET				k141_123756	k141_123756	As+PET		331	k141_58282	Arr
k141_58282	Arr	unmob	PET				k141_311265	k141_311265	As+PET		332	k141_325827	Arr
k141_325827	Arr	unmob	CF				k141_925717	k141_925717	As+PET		333	k141_324946	Arr
k141_324946	Arr	unmob	As				k141_422526	k141_422526	As+PET		334	k141_408480	Arr
k141_408480	Arr	unmob	As				k141_387945	k141_387945	As+PET		335	k141_438011	Arr
k141_438011	Arr	unmob	As				k141_130668	k141_130668	As+PET		336	k141_104996	Arr
k141_104996	Arr	unmob	As				k141_392774	k141_392774	As+PET		337	k141_16884	Arr
k141_16884	Arr	unmob	CK				k141_317777	k141_317777	As+PET		338	k141_103238	Arr
k141_103238	Arr	unmob	CK				k141_479860	k141_479860	As+PET		339	k141_236565	Arr
k141_236565	Arr	unmob	CK				k141_265041	k141_265041	As+PET		340	k141_467953	Arr
k141_467953	Arr	unmob	CK				k141_31275	k141_31275	As+PET		341	k141_351196	Arr
k141_351196	Arr	unmob	PET				k141_166845	k141_166845	As+PET		342	k141_459441	Arr
k141_459441	Arr	unmob	PET				k141_979542	k141_979542	As+PET		343	k141_221821	Arr
k141_221821	Arr	unmob	PET				k141_306228	k141_306228	As+PET		344	k141_332137	Arr
k141_332137	Arr	unmob	PET				k141_509293	k141_509293	As+PET		345	k141_335008	Arr
k141_335008	Arr	unmob	PET				k141_325619	k141_325619	As+PET		346	k141_481493	Arr
k141_481493	Arr	unmob	PET				k141_72905	k141_72905	As+PET		347	k141_513851	Arr
k141_513851	Arr	unmob	As+PET				k141_415799	k141_415799	As+PET		348	k141_12229	Arr
k141_12229	Arr	unmob	As+PET				k141_847161	k141_847161	As+PET		349	k141_255635	Arr
k141_255635	Arr	unmob	As+PET				k141_451802	k141_451802	As+PET		350	k141_310962	Arr
k141_310962	Arr	unmob	As+PET				k141_716993	k141_716993	As+PET		351	k141_222653	Arr
k141_222653	Arr	unmob	As+PET				k141_190994	k141_190994	As+PET		352	k141_646595	Arr
k141_646595	Arr	unmob	As+PET				k141_120640	k141_120640	As+PET		353	k141_114589	Arr
k141_114589	Arr	unmob	As+PET				k141_230931	k141_230931	As+PET		354	k141_232754	Arr
k141_232754	Arr	unmob	As+PET				k141_822071	k141_822071	As+PET		355	k141_349665	Arr
k141_349665	Arr	unmob	As+PET				k141_53050	k141_53050	As+PET		356	k141_559125	Arr
k141_559125	Arr	unmob	As+PET				k141_423058	k141_423058	As+PET		357	k141_923119	Arr
k141_923119	Arr	unmob	As+PET				k141_847183	k141_847183	As+PET		358	k141_31870	Arr
k141_31870	Arr	unmob	CF				k141_192450	k141_192450	As+PET		359	k141_828941	ArnA
k141_828941	ArnA	unmob	As+PET				k141_8107	k141_8107	As+PET		360	k141_423225	APH(6)-I
k141_423225	APH(6)-I	unmob	PET				k141_123708	k141_123708	As+PET		361	k141_41383	APH(3'')-Ib
k141_41383	APH(3'')-Ib	unmob	As				k141_138654	k141_138654	As+PET		362	k141_305285	APH(3'')-Ib
k141_305285	APH(3'')-Ib	unmob	PET				k141_416654	k141_416654	As+PET		363	k141_319710	APH(3'')-Ib
k141_319710	APH(3'')-Ib	unmob	PET				k141_132650	k141_132650	As+PET		364	k141_425457	APH(3'')-Ib
k141_425457	APH(3'')-Ib	unmob	As+PET				k141_923839	k141_923839	As+PET		365	k141_101279	ANT(9)-Ia
k141_101279	ANT(9)-Ia	unmob	CF				k141_320431	k141_320431	As+PET		366	k141_456701	ANT(9)-Ia
k141_456701	ANT(9)-Ia	unmob	PET				k141_138937	k141_138937	As+PET		367	k141_144017	ANT(9)-Ia
k141_144017	ANT(9)-Ia	unmob	CF				k141_76033	k141_76033	As+PET		368	k141_340108	ANT(6')-Ia
k141_340108	ANT(6')-Ia	unmob	CF				k141_401659	k141_401659	As+PET		369	k141_196445	ANT(6')-Ia
k141_196445	ANT(6')-Ia	unmob	PET				k141_514671	k141_514671	As+PET		370	k141_464840	aminoglycoside/multidrug transporter permease
k141_464840	aminoglycoside/multidrug transporter permease	unmob	CK				k141_154683	k141_154683	As+PET		371	k141_184683	aminoglycoside/multidrug transporter permease
k141_184683	aminoglycoside/multidrug transporter permease	unmob	As+PET				k141_496425	k141_496425	As+PET		372	k141_427370	aminoglycoside/multidrug transporter permease
k141_427370	aminoglycoside/multidrug transporter permease	unmob	PET				k141_166814	k141_166814	As+PET		373	k141_352335	aminoglycoside/multidrug transporter permease
k141_352335	aminoglycoside/multidrug transporter permease	unmob	As				k141_773387	k141_773387	As+PET		374	k141_378205	aminoglycoside/multidrug transporter permease
k141_378205	aminoglycoside/multidrug transporter permease	unmob	PET				k141_190159	k141_190159	As+PET		375	k141_518233	aminoglycoside/multidrug transporter permease
k141_518233	aminoglycoside/multidrug transporter permease	unmob	As+PET				k141_444848	k141_444848	As+PET		376	k141_202353	aminoglycoside adenylyltransferase
k141_202353	aminoglycoside adenylyltransferase	unmob	CF				k141_26468	k141_26468	As+PET		377	k141_192444	aminoglycoside acetyltransferase
k141_192444	aminoglycoside acetyltransferase	unmob	As+PET				k141_273007	k141_273007	As+PET		378	k141_177339	aminoglycoside acetyltransferase
k141_177339	aminoglycoside acetyltransferase	unmob	As+PET				k141_338607	k141_338607	As+PET		379	k141_225301	aminoglycoside acetyltransferase
k141_225301	aminoglycoside acetyltransferase	unmob	As+PET				k141_68439	k141_68439	As+PET		380	k141_276853	AcrB
k141_276853	AcrB	unmob	CK				k141_1164	k141_1164	As+PET		381	k141_107616	AcrB
k141_107616	AcrB	unmob	PET				k141_683599	k141_683599	As+PET		382	k141_157774	AcrB
k141_157774	AcrB	unmob	PET				k141_408908	k141_408908	As+PET		383	k141_103074	AcrB
k141_103074	AcrB	unmob	CF				k141_262532	k141_262532	As+PET		384	k141_154002	AadK
k141_154002	AadK	unmob	CF				k141_533850	k141_533850	As+PET		385	k141_150894	AadE
k141_150894	AadE	unmob	As				k141_67421	k141_67421	As+PET		386	k141_415063	AadE
k141_415063	AadE	unmob	CK				k141_418799	k141_418799	As+PET		387	k141_142381	AadE
k141_142381	AadE	unmob	PET				k141_179826	k141_179826	As+PET		388	k141_422436	AadA2
k141_422436	AadA2	unmob	As+PET				k141_243302	k141_243302	As+PET		389	k141_83004	AadA
k141_83004	AadA	unmob	PET				k141_447054	k141_447054	As+PET		390	k141_248931	AadA
k141_248931	AadA	unmob	As				k141_466245	k141_466245	As+PET		391	k141_276833	AadA
k141_276833	AadA	unmob	PET				k141_310238	k141_310238	As+PET		392	k141_369880	AadA
k141_369880	AadA	unmob	PET				k141_147899	k141_147899	As+PET		393	k141_192894	AadA
k141_192894	AadA	unmob	As+PET				k141_30697	k141_30697	As+PET		394	k141_386492	AadA
k141_386492	AadA	unmob	As+PET				k141_209358	k141_209358	As+PET		395	k141_201233	AadA
k141_201233	AadA	unmob	CF				k141_239402	k141_239402	As+PET		396	k141_60153	AadA
k141_60153	AadA	unmob	As				k141_465100	k141_465100	As+PET		397	k141_467640	AadA
k141_467640	AadA	unmob	CK				k141_364719	k141_364719	As+PET		398	k141_178196	AadA
k141_178196	AadA	unmob	CK				k141_444114	k141_444114	As+PET		399	k141_268339	AadA
k141_268339	AadA	unmob	PET				k141_738431	k141_738431	As+PET		400	k141_926493	AadA
k141_926493	AadA	unmob	As+PET				k141_155853	k141_155853	As+PET		401	k141_197339	AadA
k141_197339	AadA	unmob	CF				k141_417625	k141_417625	As+PET		402	k141_225975	AadA
k141_225975	AadA	unmob	As				k141_223486	k141_223486	As+PET		403	k141_455132	AadA
k141_455132	AadA	unmob	CK				k141_647456	k141_647456	As+PET		404	k141_1263	AAC(6')-Ib9
k141_1263	AAC(6')-Ib9	unmob	PET				k141_34618	k141_34618	As+PET		405	k141_315759	AAC(6')-Ib9
k141_315759	AAC(6')-Ib9	unmob	CK				k141_261296	k141_261296	As+PET		406	k141_303186	AAC(6')-Ib9
k141_303186	AAC(6')-Ib9	unmob	PET				k141_282323	k141_282323	As+PET		407	k141_394656	AAC(6')-Ib9
k141_394656	AAC(6')-Ib9	unmob	CK				k141_616553	k141_616553	As+PET		408	k141_116852	AAC(6')-Ib9
k141_116852	AAC(6')-Ib9	unmob	As+PET				k141_700819	k141_700819	As+PET		409	k141_431807	AAC(6')-Ib9
k141_431807	AAC(6')-Ib9	unmob	As+PET				k141_976306	k141_976306	As+PET		410	k141_821342	AAC(6')-Ib9
k141_821342	AAC(6')-Ib9	unmob	As+PET				k141_513851	k141_513851	As+PET		411	k141_209690	AAC(6')-Ib9
k141_209690	AAC(6')-Ib9	unmob	As				k141_12229	k141_12229	As+PET		412	k141_352541	AAC(6')-Ib9
k141_352541	AAC(6')-Ib9	unmob	CK				k141_255635	k141_255635	As+PET		413	k141_12289	AAC(6')-Ib
k141_12289	AAC(6')-Ib	unmob	PET				k141_310962	k141_310962	As+PET		414	k141_169922	AAC(3)-IIIa
k141_169922	AAC(3)-IIIa	unmob	As				k141_222653	k141_222653	As+PET		415	k141_2414	AAC(3)-IIIa
k141_2414	AAC(3)-IIIa	unmob	CK				k141_646595	k141_646595	As+PET		416	k141_506495	AAC(3)-Ic
k141_506495	AAC(3)-Ic	unmob	As+PET				k141_114589	k141_114589	As+PET		417	k141_344805	AAC(3)-I
k141_344805	AAC(3)-I	unmob	As				k141_232754	k141_232754	As+PET		418	k141_395938	AAC(3)-I
k141_395938	AAC(3)-I	unmob	CK				k141_349665	k141_349665	As+PET		419	k141_515066	AAC(3)-I
k141_515066	AAC(3)-I	unmob	PET				k141_559125	k141_559125	As+PET		420	k141_7455	AAC(3)-I
k141_7455	AAC(3)-I	unmob	CK				k141_923119	k141_923119	As+PET		421	k141_326848	AAC(3)-I
k141_326848	AAC(3)-I	unmob	CK				k141_828941	k141_828941	As+PET		422	k141_444703	AAC(3)-I
k141_444703	AAC(3)-I	unmob	CK				k141_425457	k141_425457	As+PET		423	k141_331802	AAC(3)-I
k141_331802	AAC(3)-I	unmob	PET				k141_184683	k141_184683	As+PET		424	k141_157421	AAC(3)-I
k141_157421	AAC(3)-I	unmob	PET				k141_518233	k141_518233	As+PET		425	k141_116785	AAC(3)-I
k141_116785	AAC(3)-I	unmob	PET				k141_192444	k141_192444	As+PET		426	k141_391675	AAC(3)-I
k141_391675	AAC(3)-I	unmob	PET				k141_177339	k141_177339	As+PET		427	k141_477537	AAC(3)-I
k141_477537	AAC(3)-I	unmob	PET				k141_225301	k141_225301	As+PET		428	k141_74656	AAC(3)-I
k141_74656	AAC(3)-I	unmob	PET				k141_422436	k141_422436	As+PET		429	k141_401040	AAC(3)-I
k141_401040	AAC(3)-I	unmob	As+PET				k141_192894	k141_192894	As+PET		430	k141_274565	AAC(3)-I
k141_274565	AAC(3)-I	unmob	As+PET				k141_386492	k141_386492	As+PET		431	k141_476455	AAC(3)-I
k141_476455	AAC(3)-I	unmob	As				k141_926493	k141_926493	As+PET		432	k141_288737	AAC(2')-Ib
k141_288737	AAC(2')-Ib	unmob	CF				k141_116852	k141_116852	As+PET		433	k141_300236	23S rRNA methyltransferase
k141_300236	23S rRNA methyltransferase	unmob	CF				k141_431807	k141_431807	As+PET		1	k141_117422	vgaD
							k141_821342	k141_821342	As+PET
							k141_506495	k141_506495	As+PET
							k141_401040	k141_401040	As+PET
							k141_274565	k141_274565	As+PET
							k141_140118	k141_140118	As
							k141_479411	k141_479411	As
							k141_102536	k141_102536	As
							k141_248527	k141_248527	As
							k141_243996	k141_243996	As
							k141_112494	k141_112494	As
							k141_31580	k141_31580	As
							k141_393336	k141_393336	As
							k141_341385	k141_341385	As
							k141_431243	k141_431243	As
							k141_11328	k141_11328	As
							k141_89677	k141_89677	As
							k141_469357	k141_469357	As
							k141_323565	k141_323565	As
							k141_446421	k141_446421	As
							k141_294910	k141_294910	As
							k141_114668	k141_114668	As
							k141_409425	k141_409425	As
							k141_10224	k141_10224	As
							k141_463195	k141_463195	As
							k141_127868	k141_127868	As
							k141_128157	k141_128157	As
							k141_290547	k141_290547	As
							k141_345518	k141_345518	As
							k141_68370	k141_68370	As
							k141_510333	k141_510333	As
							k141_398812	k141_398812	As
							k141_396785	k141_396785	As
							k141_399282	k141_399282	As
							k141_54615	k141_54615	As
							k141_61905	k141_61905	As
							k141_80510	k141_80510	As
							k141_115288	k141_115288	As
							k141_143451	k141_143451	As
							k141_119584	k141_119584	As
							k141_198660	k141_198660	As
							k141_491272	k141_491272	As
							k141_211389	k141_211389	As
							k141_527819	k141_527819	As
							k141_340740	k141_340740	As
							k141_462844	k141_462844	As
							k141_427691	k141_427691	As
							k141_21325	k141_21325	As
							k141_527741	k141_527741	As
							k141_230246	k141_230246	As
							k141_60375	k141_60375	As
							k141_364811	k141_364811	As
							k141_57092	k141_57092	As
							k141_36851	k141_36851	As
							k141_299474	k141_299474	As
							k141_341359	k141_341359	As
							k141_442553	k141_442553	As
							k141_105945	k141_105945	As
							k141_405380	k141_405380	As
							k141_314923	k141_314923	As
							k141_484770	k141_484770	As
							k141_314119	k141_314119	As
							k141_62457	k141_62457	As
							k141_219848	k141_219848	As
							k141_70267	k141_70267	As
							k141_243496	k141_243496	As
							k141_324946	k141_324946	As
							k141_408480	k141_408480	As
							k141_438011	k141_438011	As
							k141_104996	k141_104996	As
							k141_41383	k141_41383	As
							k141_352335	k141_352335	As
							k141_150894	k141_150894	As
							k141_248931	k141_248931	As
							k141_60153	k141_60153	As
							k141_225975	k141_225975	As
							k141_209690	k141_209690	As
							k141_169922	k141_169922	As
							k141_344805	k141_344805	As
							k141_476455	k141_476455	As
							APH(6)-I	APH(6)-I	aminoglycoside
							APH(3'')-Ib	APH(3'')-Ib	aminoglycoside
							ANT(9)-Ia	ANT(9)-Ia	aminoglycoside
							ANT(6')-Ia	ANT(6')-Ia	aminoglycoside
							aminoglycoside/multidrug transporter permease	aminoglycoside/multidrug transporter permease	aminoglycoside
							aminoglycoside adenylyltransferase	aminoglycoside adenylyltransferase	aminoglycoside
							aminoglycoside acetyltransferase	aminoglycoside acetyltransferase	aminoglycoside
							AadK	AadK	aminoglycoside
							AadE	AadE	aminoglycoside
							AadA2	AadA2	aminoglycoside
							AadA	AadA	aminoglycoside
							AAC(6')-Ib9	AAC(6')-Ib9	aminoglycoside
							AAC(6')-Ib	AAC(6')-Ib	aminoglycoside
							AAC(3)-IIIa	AAC(3)-IIIa	aminoglycoside
							AAC(3)-Ic	AAC(3)-Ic	aminoglycoside
							AAC(3)-I	AAC(3)-I	aminoglycoside
							AAC(2')-Ib	AAC(2')-Ib	aminoglycoside

## Sheet: Fig. 5
CK					As				PET				As+PET				CF
	length	type	group		length	type	group		length	type	group		length	type	group		length	type	group
	6	bacA	CK		4	bacA	As		7	bacA	PET		9	bacA	As+PET		7	fosB	CF
	6	Arr	CK		4	Arr	As		7	Arr	PET		11	Arr	As+PET		2	QacEdelta1	CF
	4	fosB	CK		4	fosB	As		2	fosB	PET		5	fosB	As+PET		3	undecaprenol kinase	CF
	3	QacEdelta1	CK		4	QacEdelta1	As		5	QacEdelta1	PET		5	QacEdelta1	As+PET		1	AAC(3)-I	CF
	6	cAMP-regulatory protein	CK		5	cAMP-regulatory protein	As		11	cAMP-regulatory protein	PET		10	cAMP-regulatory protein	As+PET		2	AadA	CF
	4	undecaprenol kinase	CK		9	undecaprenol kinase	As		3	undecaprenol kinase	PET		5	undecaprenol kinase	As+PET		10	vanR	CF
	4	AAC(3)-I	CK		2	AAC(3)-I	As		7	AAC(3)-I	PET		2	AAC(3)-I	As+PET		2	Sul1	CF
	3	AadA	CK		3	AadA	As		4	AadA	PET		3	AadA	As+PET
	1	Sul1	CK		3	Sul1	As		3	Sul1	PET		3	vanR	As+PET
													2	Sul1	As+PET

## Sheet: Fig. 6
a	CK			As			PET			As+PET			CF
	0.000208578	0.00020003	0.000220962	0.000225445	0.000218881	0.000222174	0.000223671	0.000234507	0.000242279	0.000222178	0.000263057	0.000256525	0.000375812
b.
ARGs	71.8093	68.4762	75.1424	85.5083	85.972	85.7401	84.2112	81.5232	86.8821	85.2474	88.9044	92.5614	93.1438
Conj	0	0	0	1	1	0	0	1	2	0	0	0	0
c.
ARGs	71.8093	68.4762	75.1424	85.5083	85.972	85.7401	84.2112	81.5232	86.8821	85.2474	88.9044	92.5614	93.1438
unmob	344162	342252	339993	379127	392642	385845	376398	347491	358481	383598	337891	360744	247597
d.
ARGs	71.8093	68.4762	75.1424	85.5083	85.972	85.7401	84.2112	81.5232	86.8821	85.2474	88.9044	92.5614	93.1438
mob_unconj	77	78	76	159	136	147	134	145	121	92	76	84	250

## Sheet: Fig. S1
CK			As			PET			As+PET			CF
178	170	201	177	193	208	207	230	238	245	219	248	256
	CK	As	PET	As+PET	CF
AVERAGE	183	192.667	225	237.333	256
STDEVP	13.1403	12.6579	13.1403	13.0213

## Sheet: Fig. S2
	S1-1	S1-2	S1-3	S2-1	S2-2	S2-3	S3-1	S3-2	S3-3	S4-1	S4-2	S4-3	S0
aac(2')-I	0.3	0	0	0.2	0.2	0.4	1	0	0	0.2	0	0.1	0.4
aac(3)-I	0.2	0.4	0.5	0.6	0.7	0.5	0.2	0.4	0.5	0.3	0.5	0.5	0.8
aac(3)-II	0.4	0	0	0.3	0.1	0.2	0	0	0.2	0	0	0.8	0.6
aac(3)-IIIa	0.2	0.1	0.2	0.2	0.8	0.5	0.5	0.1	0.3	0.2	0.4	0.1	0.2
aac(3)-IV	0.1	0.1	0.3	0.4	0.3	0	0.5	0	0.1	0	0.2	0.4	0
aac(3)-VI	0	0	0	0.7	0	0.5	0	0	0	0.2	0	0.2	0
aac(3)-VII	0	0	0	0	0	0	0	0	0	0	0	0	0.5
aac(3)-VIII	0	0.3	0	0	0	0	0	0	0	0	0	0	0
aac(3)-X	0	0	0	0	0	0	0	0	0	0	0	0	0.5
aac(6')-31	0	0	0.9	0.3	0.2	1	0.6	0.3	0.7	0.2	0	0.1	0
aac(6')-I	0.5	0.1	0.3	0.2	0.7	0.3	0.4	0.2	0.2	0.2	0.2	0.2	0
aac(6')-II	0.2	0	0.5	0.6	0.9	0.3	0.6	0.4	0.2	0.4	0.8	0.4	0.5
aad(6)	0	0	0	0.1	0	0	0.7	0.1	0.3	0	0.8	0.9	0
aad(9)	0	0	0	0.8	0	0	0	0	0.8	0	0	0	0.1
aadA	0.3	0.3	0.5	0.5	0.5	0.6	0.4	0.1	0.8	0.5	0.8	0.7	0.3
aadB	0	0	0	0.2	0	0	0	0	0	0	0	0	0
aadD	0	0	0	0	0	0	0	0	0	0	0	0.9	0
aadE	0.2	0.2	0.9	0.2	0.1	0.1	0.1	0.2	0.4	0.8	0.2	0.1	0.5
aadK	0.2	0	0	0.3	0	0	0	0.7	0.7	0.1	0	0.1	0.2
ant(2'')-I	0.2	0.2	0	0	0	0	0.2	0	0	0	0	0	0
ant(3'')-Ih-aac(6')-IId	0	0	0.2	0	0	0	0	0.4	1	0.8	0	0	0
ant(4')-IIa	0	0	0	0	0	0	0	0	0	0	0	0.4	0
ant(9)-I	0.5	0.1	0.4	0.6	0.9	0.6	0.5	0.6	0.1	0.6	0.4	0.6	0.7
aph(2'')-III	0	0	0	0	0	0	0	0	0	0	0	0	0.6
aph(2'')-IV	0.1	0	0	0	0	0	0	0	0	0	0	0	0
aph(3''')-III	0.3	0.4	0.8	0	0	0	0	0	0	0	0	0	0.1
aph(3'')-I	0.7	0.5	0.2	0.4	0.1	0.3	0.8	0.4	0.5	0.7	0.2	0.3	0.3
aph(3')-I	0	0	0	0	0	0	0	0.2	0.3	0.2	0	0	0.2
aph(3')-IIb	0.2	0.6	0.8	0.7	0	0	0	0	0.4	0	0	0.4	0
aph(6)-I	0.6	0.3	0.3	0.3	0.1	0.2	0.3	0.2	0.3	0.9	0.2	0.2	0.3
bifunctional aminoglycoside N-acetyltransferase and aminoglycoside phosphotransferase	0.3	0.4	0.9	0.8	0	0.2	0.6	0.1	0.1	0.2	0.9	0.2	0.9
streptomycin resistance protein	0.9	0.5	0.2	0.2	0.3	0.6	0.7	0.2	0.2	0.1	0.7	0.9	0.2
bacA	0.4	0.2	0.2	0.3	0.2	0.2	0.2	0.3	0.3	0.2	0.2	0.2	0.1
bcrA	0.6	0.5	0.6	0.5	0.4	0.3	0.4	0.2	0.2	0.4	0.3	0.5	0.2
AER-1	0.7	0	0	0	0	0	0	0	0	0	0	0	0
CARB-12	0	0	0	0	0	0	0	0	0.7	0	0	0.8	0
CARB-3	0	0.6	0	0	0.2	0.7	0	0	0	0	0	0	0
CARB-5	0	0	0	0.7	0	0	0	0	0.1	0	0	0.3	0
CARB-6	0.7	0	0	0	0.7	0	0.1	0	0.7	0	0	0	0.7
CARB-8	0.7	0	0	0	0	0	0	0	0	0	0	0	0
CMY-1	0	0	0	0	0	0	0	0	0	0	0	0	0.5
CMY-11	0	0	0	0	0	0	0	0.2	0	0	0	0	0
CMY-19	0	0.2	0.5	0	0	0.5	0	0	0	0.1	0.3	0.1	0.5
CMY-2	0	0	0	0	0	0.9	0	0	0	0	0	0	0
CMY-26	0	0	0	0	0	0	0	0	0	0	0	0	0.4
CMY-39	0	0	0	0	0	0	0	0	0	0	0.4	0	0
CMY-41	0	0	0	0.5	0	0	0	0	0	0	0	0	0
CMY-73	0	0.2	0	0	0	0	0	0	0	0	0	0	0
CMY-99	0	0	0	0	0	0	0	0	0	0	0	0	0.3
CfxA2	0	0	0	0.2	0	0	0	0	0.1	0	0	0	0.2
FEZ-1	0.6	0.7	0	0.7	0	0	0	0	0	0.7	0	0.6	0
FOX-9	0	0	0	0.1	0	0	0	0	0	0	0	0	0
GIM-1	0	0	0	0	0.1	0.9	0.7	0	0.8	0	0	0	0
GOB-1	0	0	0	0	0	0	0	0	0.1	0	0	0.2	0
IMP	0	0	0	0	0.8	0	0	0	0	0	0.2	0	0
IMP-11	0	0	0.2	0	0	0	0.9	0.6	0.8	0	0	0	0
IMP-12	0	0	0	0	0.2	0	0	0	0	0	0	0	0
IMP-13	0	0.2	0	0.9	0	0	0	0	0.2	0	0	0	0
IMP-19	0	0	0	0	0.2	0	0	0.2	0	0	0	0.9	0
IMP-2	0	0	0	0	0.8	0	0.9	0	0	0	0	0	0
IMP-21	0.2	0	0	0	0	0	0.2	0.2	0	0	0	0	0
IMP-22	0.8	0	0	0	0	0.9	0	0	0	0	0	0	0
IMP-24	0	0.8	0.4	0	0	0	0	0	0	0	0.9	0	0
IMP-27	0.8	0.1	0	0	0.2	0.9	0.6	0	0.8	0	0	0	0
IMP-28	0	0	0.2	0	0	0	0	0.8	0	0	0	0	0
IMP-31	0	0	0	0	0	0	0	0	0	0	0	0.9	0
IMP-33	0	0	0	0	0	0.1	0.2	0	0.5	0	0.5	0	0
IMP-37	0	0	0	0	0	0	0.2	0.2	0	0	0	0	0
IMP-5	0	0	0	0.8	0	0	0	0	0	0	0	0	0
IMP-8	0	0	0	0	0	0	0	0.2	0	0	0	0	0
JOHN-1	0	0.2	0.2	0	0.2	0.8	0	0	0	0.8	0	0.4	0
KHM-1	0.2	0.3	0.9	0.4	0.9	0.5	0.7	0.9	0.7	0	0.3	0.1	0
KPC-10	0	0	0	0	0	0	0	0	0	0.7	0	0	0
KPC-13	0	0	0	0.7	0	0	0	0	0	0	0	0	0
LRA-1	0.7	0.7	0	0	0	0	0	0.1	0	0	0	0	0.7
LRA-17	0	0	0	0	0	0	0	0	0	0	0.6	0	0
LRA-19	0	0.7	0.9	0.3	0.7	0.2	0	0.1	0.1	0	0.2	0	0
MOX-4	0	0	0.4	0.5	0	0.4	0	0	0	0	0.4	0.2	0
NDM-10	0	0	0	0	0	0	0	0	0	0	0	0	0.7
NPS-1	0	0	0	0	0	0	0.1	0	0	0	0	0	0
OXA-1	0	0	0	0	0	0	0	0	0	0.2	0	0	0
OXA-10	0	0.2	0	0	0	0	0	0	0	0	0	0	0.8
OXA-114	0	0.7	0	0	0	0	0	0	0	0	0	0.8	0
OXA-118	0	0	0.8	0	0	0	0	0	0.8	0.1	0.8	0	0
OXA-119	0	0	0.5	0	0.1	0	0	0.8	0.5	0	0.8	0.4	0
OXA-12	0	0.1	0.2	0.2	0	0	0	0	0	0	0.3	0	0
OXA-162	0	0	0	0	0	0	0	0.8	0	0	0	0	0
OXA-18	0.1	0	0	0	0	0	0	0	0	0	0	0	0
OXA-2	0	0.7	0	0	0.9	0	0.8	1	0.2	0.2	0	0	0.5
OXA-20	0.7	0.8	0.2	0.7	0	0.7	0	0.6	0.2	0.1	0	0	0.3
OXA-205	0	0.2	0.8	0	0.7	0.4	0	0	0.2	0	0	0	0.3
OXA-209	0.7	0.1	0.2	0.2	0.3	0.2	0.2	0.1	1	0.1	0.8	0.1	0.2
OXA-21	0	0.1	0.5	0	0.4	0.8	0.3	0	0.1	0.1	0.3	0	0.7
OXA-226	0	0.7	0	0	0	0.2	0.7	0	0	0	0.2	0	0.4
OXA-243	0	0.7	0	0	0	0	0	0	0	0.3	0	0.6	0
OXA-247	0	0	0	0.2	0	0	0	0	0	0	0	0	0
OXA-29	0	0	0	0	0	0.2	0	0	0	0	0	0	0
OXA-3	0	0	0.8	0	0	0	0.1	0.7	0.2	0.2	0	0	0.6
OXA-333	0	0	0	0	0	0	0	0	0	0	0	0.3	0
OXA-334	0	0	0	0	0	0	0	0	0	0	0	0.4	0
OXA-34	0	0	0	0	0	0	0	0	0	0	0	0	0.5
OXA-37	0.1	0	0.2	0.7	0	0	0	0.1	0	0	0	0.8	0
OXA-50	0.2	0.1	0.8	0.2	0	0	0	0	0	0.1	0	0.2	0.1
OXA-53	0	0	0.8	0.2	0.1	0	0	0.1	0	0.3	0.2	0	0.2
OXA-54	0	0	0	0	0	0	0	0.8	0	0	0.9	0.1	0
OXA-58	0	0	0	0	0	0	0	0.5	0	0	0	0	0
OXA-59	0	0	0	0	0	0	0	0	0	0.1	0	0	0
OXA-60	0	0	0	0	0	0.7	0	0	0	0	0	0	0
PBP-1A	0.4	0.1	0	0	0	0.2	0	0.3	0	0	0	0.1	0
PER-1	0	0	0	0	0.3	0.7	0.2	0	0	0	0	0.1	0
PER-2	0	0.1	0.7	0	0.1	0	0	0	0.2	0	0	0.7	0
PER-3	0	0	0	0	0	0.3	0.2	0	0.2	0	0	0	0
PER-4	0	0	0.6	0	0	0.8	0	0.7	0	0	0	0	0
PER-5	0	0	0.7	0	0.6	0.7	0	0.2	0	0	0	0	0
PER-6	0	0.2	0	0	0.6	0	0.1	0.1	0	0.2	0	0.2	0
PER-7	0	0	0	0	0	0	0.1	0.7	0.1	0	0	0.7	0
PSE-1	0	0	0	0	0.3	0.6	0	0	0	0	0	0	0.5
RTG-4	0.7	0	0	0	0	0	0	0	0	0	0	0	0
RTG-5	0	0	0	0.7	0	0	0	0	0	0	0	0	0
TEM-63	0	0	0	0	0	0	0	0	0	0	0	0	0.7
THIN-B	0.4	1	0.3	0.1	1	0.1	0.5	0.1	0	0	0	0.8	0.1
VEB-7	0	0.1	0	0	0	0	0	0	0	0	0	0	0
ampC	1	0.4	1	0	0	0.1	0	0	0	0.2	0	0	0
class A beta-lactamase	0.6	0.6	0.2	0.5	0.1	0	0	0	0.3	0.9	0	0.7	0.2
class B beta-lactamase	0.7	0.2	0.9	0.8	0.2	0.2	0.4	0.2	0.3	0.7	0.1	0.5	0
class C beta-lactamase	0	0	0	0.3	0.2	0	0	0	0	0	0.3	0.2	0.2
metallo-beta-lactamase	0.5	0.3	0.6	0	0.5	0	0.2	0.2	0.2	0.2	0	0.4	0.3
penA	0	0.2	0	0.3	0	0.2	0	0	0.2	0	0	0	0
bleomycin resistance protein	0	0.1	0	0	0	0	0	0	0	0	0	0	0.6
carA	0	0	0	0	0	0	0	0	0	0	0	0	0.9
catA	0.3	0.9	0.4	0	0.2	0.3	0.4	0.2	0.2	0.1	0.1	0.2	0.5
catB	0	0	0	0	0	0	0	0	0	0	0	0	0.1
cat_chloramphenicol acetyltransferase	0	0	0	0	0	0	0	0	0	0	0.3	0.5	0.4
chloramphenicol and florfenicol exporter	0.6	0.2	0.3	0.2	0.5	0.1	0.5	0.8	0.8	0.1	0.7	1	1
chloramphenicol exporter	0.5	0.1	0.9	0.5	0.1	0.1	0.9	0.1	0.1	0.5	0.3	0.3	0.9
cmlA	0.1	0	0.6	0.9	0.5	0	0.5	0.4	0	0.1	0	0.6	0
floR	0.6	0.6	0	0.8	0.5	1	0.4	0.3	0.4	0.5	0.3	0.6	0.2
fosA	0.1	0.9	0	0.3	0	0	0	0.2	0.5	0.1	0	0.3	0.2
fosB	0.2	0.8	0.3	0.1	0.1	0.9	0.7	0.2	0.1	0.8	0.4	0.1	0.2
fosX	0	0	0	0	0	0	0	0	0	0	0	0.5	0
rosA	0.4	0.3	0.5	0.3	0.6	1	0.6	0.3	0.2	0.3	0.3	0.3	0.2
rosB	0.8	0.1	0.2	0.7	0.2	0.4	0.7	0.3	0	0.7	0.8	0.6	0
kasugamycin resistance protein ksgA	0.4	0.5	0.5	0.5	0.5	0.5	0.4	0.4	0.4	0.6	0.7	0.5	0.2
ereA	0.1	0.2	0.9	0.1	0.7	0.9	0.8	0.8	0.9	0.2	1	0.1	0.1
ereB	0.4	0.1	0.6	0.4	1	0.1	0	0	0	0.2	0.1	0.1	0
erm(31)	0	0.2	0	0	0	0	0.3	0.2	0.1	0	0	0	0
erm(33)	0	0.1	0	0	0	0	0	0	0	0	0	0	0.5
erm(35)	0	0	0.9	0.1	0	0	0	0	0	0	0	0	0.3
erm(36)	0	0.1	0	0.6	0	0	0	0.2	0.3	0	0	0	0.8
erm(38)	0	0	0	0	0.7	0	0	0	0.7	0.7	0.9	0	0.7
erm(39)	0	0	0	0	0	0	0	0	0	0	0	0	0.6
erm(41)	0	0	0	0	0	0	0	0	0	0.8	0	0.1	0.3
erm(TR)	0.8	0	0	0	0	0	0	0	0	0	0	0	0
ermA	0.2	0	0	0	0	0	0	0.8	0.8	0	0	0.9	0.2
ermB	0.4	0.2	0.7	0.3	0.6	0.4	0.1	0.4	0.4	0.2	0.3	0.3	0.2
ermC	0.5	0.8	0	0.6	0	0.3	0.6	0.3	0	0.5	0	0.3	0.8
ermF	0.6	0	1	0.8	0.2	0	0	0.4	0.6	0.9	0.5	0.3	0.4
ermG	0.8	0.7	0.2	0.7	0.1	0.2	0.1	0.7	0.9	0.2	0.2	0.1	0.3
ermS	0.2	0.7	0.3	0.2	0	0.2	0.6	0.6	0.1	0.2	0.1	0.4	0.2
ermT	0	0	0	0	0	0	0	0	0	0	0	0	0.1
ermX	0	0	0.2	0.8	0	0	0	0	0	0.2	0	0	1
lmrB	0.1	0	0	0.7	0	0	0	0	0.2	0.3	0	0	0.6
lnuA	0.4	0.2	0.5	1	0	0	0	0	0	0	0	0.2	0.2
lnuB	0.2	0.2	0.6	0.5	0.9	0.9	0.5	0.1	0.2	0.1	0.2	0.3	0.8
lsa	0.3	0.2	0	0.5	0	0.2	0.1	0.4	0.5	0.3	0.6	0.6	0.2
macA	0.2	0.3	0.3	0.8	0.1	0.1	0.3	0.1	0.2	0.4	0.9	0.4	0.2
macB	0.2	0.1	0.1	0.2	0.2	0.1	0.1	0.1	0.3	0.1	0.9	0.9	0.1
mefA	1	0.2	0.1	0.9	0.1	0.1	0.1	0.2	0.1	0.1	0.1	0.1	0.8
mphA	0.4	0.6	0	0.1	0.2	0.5	0.2	0.3	0.6	0.3	0.7	0.6	0.4
mphB	0.2	0.2	0.1	0.6	0.4	0.1	0	0.6	0.2	0.2	0.7	0.1	0
mphC	0.1	0.7	0	0.6	0	0	0	0.5	0	0	0.5	0	0.2
msrC	0	0	0	0	0.1	0	0	0	0	0	0	0	0
oleB	0	0	0.9	0	0	0	0	0	0	0	0	0	0.4
oleD	0	0	0	0	0	0	0	0	0	0	0	0	0.5
srmB	0	0	0	0	0	0	0	0	0	0	0	0	0.2
tlcC	0	0	0	0.4	0	0	0	0	0	0	0	0	0.6
vatA	0	0	0	0	0	0	0	0	0	0	0	0	0.7
vatB	0.7	0	0	0	0	0	0	0.3	1	0.9	0	0.1	0.8
vatC	0.9	0	0	0.2	0	0.2	0.3	0.2	0.2	0	0	0	0.1
vatE	0	0	0	0	0	0	0	0.3	0.9	0.2	0	0.2	0.4
vatG	0	0	0	0	0	0	0	0	0	0.9	0	0	0.8
vgaA	0.2	0.7	0.9	0.2	0	0	0	0	0	0.8	0.4	0	0.1
vgaB	0.2	0.4	0	0.4	0.4	0.8	0	0.8	0.2	0.8	0	0.9	1
vgaD	0	0	0	0	0	0	0	0	0	0	0	0	0.3
vgaE	0.2	0.1	0	0.2	0.7	0	0	0.8	0.2	0.4	0.1	0.6	0.1
vgbA	0	0	0	0	0	0	0	0.9	0	0	0.7	0	0.2
vgbB	0	0	0	0	0	0	0	0	0	0	0	0	0.1
EmrB-QacA family major facilitator transporter	0	0	0	0	0	0	0	0	0	0	0	0	1
TolC	0	0	0.2	0.3	0.7	0.3	0.2	0.4	0.2	0	0	0	0
abeS	0.5	0.4	0.5	0.6	0.5	0	0	0	0	0.4	0	0.2	0.2
acrA	0.4	0	0	0	0	0	0	0	0	0	0	0	0.4
acrB	0	0.5	0	0.7	0.3	0.3	0.3	0	0	0.5	0.1	0	0
acrF	0.5	0.7	0.8	0.7	0.1	0.8	0.1	0.9	0.9	1	1	0.9	0.4
adeB	0.2	0.8	0.2	0.5	0.6	0.3	0.2	0.2	0.9	0.2	0.6	0.1	0.3
adeC	0.3	0.3	0.3	0.3	0.1	0.2	0.1	0.1	0.1	0.2	0.2	0.2	0.6
adeJ	0.4	0	0	0.2	0	0	0	0	0	0	0	0	0
adeK	0.4	0.2	0.2	0.4	0.4	0.2	0.2	0.3	0.5	0.2	0.2	0.4	0.3
amrB	0.2	0.2	0	0.8	0	0	0	0.5	0.5	0	0.5	0.5	0.1
bicyclomycin-multidrug_efflux_protein_bcr	0.5	0.7	0.7	0.6	0.5	0.8	0.9	0.9	0.7	0.9	0.6	0.7	0.3
bpeF	0	0	0	0.5	0	0	0	0	0	0.5	0	0.3	0
ceoB	1	0.6	0.8	0.5	0.5	0.8	0.5	0.3	0.6	0.8	0.8	0.7	0.2
cmeB	0.1	0.1	0.2	0.1	0.1	0.2	1	0.1	0.1	0.1	0.1	0.2	0.6
emrA	0.2	0.4	0.6	0.2	0	0.1	0.1	0.1	0.4	0.3	0.1	0.1	0.1
emrB	1	0.2	0.2	0.8	0	0	0	0	0	0.3	0.6	0.2	0.7
emrD	0.4	0	0.2	0	0.1	0.3	0.4	0.8	0.2	0.1	0	0.7	0.1
emrE	0	0	0	0.1	0	0	0	0	0	0.2	0.6	0	0
major_facilitator_superfamily_transporter	0	0	0.3	0	0	0.2	0	0	0	0.2	0	0	0
mdfA	0.4	0.1	0	0.2	0.4	0.9	0.2	0.3	0	0.1	1	0.2	0.4
mdtA	0.1	0.2	0.2	0.8	0	0.5	0	0	0.5	0.3	0	0.8	0.5
mdtB	0	0	0	0.8	0	0	0	0	0	1	0	0.2	0
mdtC	0.5	0.4	0.5	0.5	0.6	0.6	0.8	0.6	0.5	0.6	0.4	0.5	0.2
mdtD	0.4	0.3	0.4	0.3	0.5	0.4	0.4	0.4	0.3	0.4	0.4	0.3	1
mdtE	0	0.2	0	0	0.6	0.3	0	0	0.1	0.7	0	0.4	0
mdtF	0	0.2	0	0	0	0	0	0	0	0	0	0	0
mdtG	0.2	0.6	0.3	0.3	0.6	0.3	0.5	0.5	0.4	0.5	0.6	0.5	0.3
mdtH	0	0.2	0	0.3	0	0	0	0	0.2	0	0.1	0	0
mdtK	0.4	0	0	0	0	0	1	0	0	0	0	0	0
mdtL	0.3	0.8	0	0.5	0	0	0	0.3	0	0.4	0.5	0.1	0.3
mexA	0	0	0	0	0	0	0	0	0	0	0	0.4	0
mexB	0.5	0.1	0.2	0.3	0.2	0.2	0	0.2	0.2	0.5	0.1	0.5	0.7
mexC	0.1	0.2	0.1	0.2	0.2	0.2	0.2	0.1	0.1	0.1	0.2	0.2	0.1
mexD	0.1	0.1	0.8	0.6	0.4	0.5	0.8	0.6	0.8	0.6	0.1	0.5	0.5
mexE	0.8	0.7	0.8	0.9	0.6	0.7	0.8	0.7	0.9	0.8	0.6	0.1	0.1
mexF	0.1	0.9	0.8	0.8	0.2	0.8	0.1	0.2	0.1	0.2	1	0.1	0.2
mexI	0.2	0.1	0.2	0.2	0.2	0.2	0.2	0.2	0.2	0.2	0.1	0.2	0.7
mexT	0.2	0.1	0.2	0.2	0.2	0.2	0.2	0.2	0.2	0.2	0.2	0.1	0.5
mexW	0.2	0.9	0.2	0.2	0.1	0.2	0.3	0.2	0.2	0.3	0.2	0.1	0.8
mexY	0.4	0.4	0.4	0.3	0.3	0.3	0.4	0.5	0.3	0.5	0.4	0.4	0.8
multidrug_ABC_transporter	0.2	0.1	0.8	0.1	0.2	0.4	0.5	0.3	0.2	0.3	0.2	0.2	0.1
multidrug_transporter	0.6	0.6	0.5	0.8	0.6	0.6	0.5	0.6	0.6	0.5	0.5	0.6	0.2
opcM	0.2	0.2	0.2	0.2	0.2	0.2	0.2	0.2	0.2	0.2	0.2	0.2	0.1
oprA	0	0	0	0	0	0	0	0.2	0	0	0	0.1	0
oprC	0	0	0.8	0	0	0	0	0	0.7	0.6	0.8	0	0
oprJ	0.7	1	0.2	0.9	0.1	0.1	0.2	0.1	0.9	0.9	0.7	0.9	0.3
oprM	0	0	0	0.4	0	0.4	0	0.8	0	0.3	0	0	0.4
oprN	0.2	0.7	0.3	0.7	0.7	0.7	0.4	0.4	0.6	0.3	0.8	0.7	0.2
pmrA	0.7	0.3	0.5	0.5	0.2	0.6	0.5	0.4	0.2	0.2	0.9	1	0.4
qacEdelta1	0	0	0	0	0	0	0	0	0.6	0	0	0	0
sdeY	0.8	0.3	0.3	0.1	0.3	0.2	0.4	0.3	0.4	0.2	0.2	0.1	0.2
smeB	0.2	0.2	0.1	0.4	0	0.2	0	0.2	0.6	0.2	0	0.2	0
smeC	0.3	1	0.3	0.2	0.4	0.1	0.2	0.2	0.2	0.2	0.4	0.3	0.9
smeD	0.4	0.3	0	0	0	0	0	0.6	0	0	0	0	0
smeE	0.7	0.8	0.7	0.7	0.3	0.1	0.1	0.9	0.8	0.8	0.9	1	0.5
smeF	0.4	0.2	0.2	0.1	0.3	0.1	0.2	0.4	0.2	0.2	0.3	0.3	0.4
ykkC	0.3	0	0	0	0	0	0	0	0.7	0	0	0.2	0.4
ykkD	0	0	0	0	0	0	0.3	0	0	0	0.1	0.1	0.3
arnA	0.3	0	0	0.6	0	0	0	0	0	0.2	0	0	0
mcr-3	3.1	0.43	8.32	27.61	29.84	25.71	16.45	15.3	17.48	18.88	25.31	27.73	15.88
mcr-4	0.1	0.1	0.1	0.1	0.1	0	0.5	0.2	0.6	0.2	0.2	0.5	0.1
mcr-5	0.2	0	0	0	0	0	0	0.3	0	0.9	0	0	0
puromycin resistance protein	0	0.6	0.1	0	0.4	0.4	0.7	0.1	0	0.6	0.8	0.3	0
abaQ	0	0	0	0	0	0	0	0	0.5	0.3	0	0	0
mfpA	0.5	0	0.6	0.9	0	0	0	0	0	0.2	0	0.5	0
norB	0	0	0	0	0	0	0	0	0	0	0	0	0.2
qepA	0.4	0.7	0.9	0.5	0.1	0.3	0.2	0.6	0.3	0.5	0.3	0.6	0.3
qnrS	0.1	0.5	0.5	0.1	0.5	0.9	0.5	0.7	0.1	0.7	0.5	0.8	0.7
ADP-ribosylating transferase_arr	0	0	0	0.9	0.9	0	0.9	0	0.2	1	0.2	0	0.2
rifampin monooxygenase	0.6	0.1	0.8	0.9	0.9	0.1	0.9	0.7	0.8	1	0.1	0.8	0.6
sul1	0.5	0.3	0.9	0.7	0.2	0.3	0.4	0.5	0.4	0.6	0.4	0.4	0.3
sul2	0.5	0.5	0.5	0.1	0.3	0.4	0.2	0.2	0.5	0.5	0.5	0.5	0.4
sul3	0.2	0.2	0.2	0.3	0.3	0.3	0.2	0.3	0.9	0.2	0.4	0.4	0.3
sul4	0	0	0	0.7	0	0	0	0.5	0	0	0	0	0
tcmA	0.2	0.5	0.8	0.9	0.5	0	0.4	0	0	0	0	0.4	0.4
otrA	0	0	0	0	0	0	0	0	0	0	0	0.8	0.1
tet32	0.1	0.3	0	0	0.3	0	0	0	0	0.6	0.3	0	0.4
tet34	0.5	0.9	0.5	0.2	0	0.8	0	0	1	0.9	0	0.2	0.2
tet35	0	0	0	0	0	0	1	0	0	0	0	0.7	0.3
tet36	0.2	0.7	0.1	0.8	0.9	0.1	0.2	0.2	0.3	0.2	0.2	0.2	0.1
tet37	0	0	0	0	0	0	0.6	0.6	0	0.6	0	0	0
tet39	0	0	0	0	0	0	0	0.2	0	0	0	0	0
tet40	0.2	0.3	0	0.2	0	0	0	0.1	0	0.5	0.1	0	0
tet41	0.1	0.2	0	1	0	0	0	0.8	0	0	0	0.2	0.2
tet43	0.3	0.8	0.1	1	0.3	0.5	0.1	0.1	0.3	0.1	0.2	0.3	0
tet44	0	0	0	0	0	0	0	0	0	0	0	0.2	0
tetA	0.2	0.6	0.1	0.2	0.4	0.2	0.9	0.2	0.3	0	0.4	0.8	0.2
tetB	0.7	0.1	0.1	0.1	0.8	0.9	1	0.2	0.1	0.1	0.2	0.2	0.2
tetC	0	0	0	0	0	0	0	0	0	0	0	0	0.7
tetD	0.8	0.2	0.4	0.1	0.5	0.3	0.4	0.3	0.6	0.2	0.2	0.1	0
tetE	0	0	0	0	0	0	0	0	0	0	0	0	0.5
tetG	0.4	0.9	0	0.9	0	0.2	0	0.3	0.2	0	0	0.7	0
tetH	0.6	0.8	0.6	0.2	0.3	0.9	0.6	0.9	0.6	0.7	0.6	0.6	0.7
tetL	0	0	0	0	0	0	0	0	0	0	0	0	1
tetM	0.1	0.9	0.4	0.1	0.9	0.6	0.3	1	0.4	0.4	0.5	0.5	0.5
tetO	0.6	0.5	0.3	0.2	0.4	0.2	0.5	0.9	0.3	0.2	0.4	0.4	0.1
tetP	0.2	0	0	0.2	0	0	0	0.2	0.2	0	0.8	0.5	0.4
tetQ	0.1	0.4	0.4	0.2	0.2	0.1	0.5	0.1	0.3	0.7	0.2	0.2	0.2
tetR	0.4	0.5	0	0	0.2	0	0.3	0.6	0.6	0	0.2	0	0.2
tetS	0.9	0.2	0.8	0.5	0.3	0	0.9	0.4	1	0.9	0.3	0.4	0.4
tetT	0.6	0.2	0.7	0.7	0	0	0	0.1	0.1	0.5	0	0.2	0.1
tetV	0.6	0	0	0	0	0	0	0	0	0	0	0	0
tetW	0.1	0.7	0.2	1	0.4	0.2	0.1	0.6	0.6	0.4	0.3	0.4	0.4
tetX	0.8	0.5	0.2	0.7	0.2	0.3	0.3	0.6	0.6	0.3	0.4	0.5	0.9
tetX1	0.4	0.5	0.2	0.2	0.2	0.5	1	0.5	0.2	0.2	0.2	0.1	0
tetX2	0	0	0	0	0	0	0.5	0	0	0	0	0	0
tetX3	1	0.1	0.2	0.1	0.1	0.7	0.2	0.2	0.2	0.2	0.8	0.1	0.9
tetX4	0.5	0.7	0.5	0.8	0	0.2	0	0.5	0.5	0.4	0.1	0.2	1
tetX5	0	0.2	0.2	0.2	0.5	0	0	0.2	0.5	0	0.6	0.9	0.1
tetX6	0	0	0.1	0	0	0.2	0	0	0	0.1	0.6	0	0
tetY	0	0.1	0.1	0.1	0.1	0.2	0.3	0.5	0.4	0.1	0.2	0.3	0.2
tetZ	0	0	0	0	0	0	0	0	0	0	0	0	0.5
tetracycline_resistance_protein	0	0.2	0.2	1	0	0	0	0.2	0	0.3	0	0.6	0.4
dfrA1	0.2	0.7	0.2	0.1	0.2	0.7	0.2	0.1	0.2	0.9	0.7	0.8	0.5
dfrA14	0.3	0.2	0.3	0.7	0.4	0.3	0.7	0.1	0.4	0.2	0.2	0.4	0.2
dfrA15	0	0	0.1	0	0	0	0	0	0.4	0.1	0	0	0
dfrA16	0	0.3	0.8	0	0.3	0	0.2	0	1	0.1	0.3	0	0
dfrA17	0.3	1	0	0	0.1	0.4	0.6	0.6	0.1	0	0.4	0.1	0.1
dfrA5	0	0	0	0	0	0	0	0	0	0	0.7	0	0.3
dfrB2	0	0	0.1	0.9	0	0	0.9	0	1	0.3	0	0.7	0
dfrB3	0	0	0.6	0	0	0	0.6	0.5	0	0	0	0	0
dfrB6	0	0	0	0.2	0	0.3	0.4	0	0	0	0	0.2	0
antibiotic resistance rRNA adenine methyltransferase	0.3	0	0	0	0	0	0	0	0.3	0.2	0	0	0
cAMP-regulatory protein	0	0.1	0	0	0	0	0	0	0	0	0.1	0	0
cob(I)alamin adenolsyltransferase	0.4	0.5	1	0.6	0.1	0.1	0.1	0.1	0.1	1	0.2	0.7	0.2
rpsD_(ramA_or_sud2)	0	0	0	0	0	0	0	0	0	0	0	0.3	0
sdiA	0.3	0.7	0	0.1	0	0.8	0.4	0.2	0.2	0.3	0.2	0.6	0
thiostrepton resistance methylase tsnR	0.3	0	0	0	0	0	0	0	0	0	0	0	0.2
transcriptional regulatory protein CpxR cpxR	0	0	0	0	0.1	0	0	0	0	0	0	0	0.1
truncated putative response regulator ArlR	0.4	0.5	0.7	0.3	0.6	0.6	0.7	0.6	0.5	0.7	0.5	0.5	0.3
vanA	0.2	0	0	0	0	0.2	0	0.9	0.6	0.2	0.3	0.2	0.1
vanB	0.3	0	0	0.6	0	0.6	0	0	0.6	0.2	0	0.2	0
vanC	0	0	0	0	0	0	0	0	0.2	0	0	0	0.3
vanE	0.1	0.4	0	0	0	0	0	0	0	0	0	0	0
vanG	0	0.1	0	0.2	0	0.5	0.6	0	0.6	0.1	0.1	1	0.6
vanH	0.2	0	0	0	0.6	0	0.8	0.9	0.6	0.1	0.5	0.3	0.3
vanR	0.6	0.3	0	0	0.4	0	0.2	0.6	0.2	0.3	0.6	0	0.2
vanS	0.7	0.8	0.3	0.2	0.4	0.2	0.4	0.5	0.5	0.7	0.3	0.8	0.5
vanW	0.3	0.7	0.5	0.2	0.6	0.4	0.8	0.1	0.2	0.2	0.7	0.1	0.8
vanX	0.1	0.2	0	0.6	0.4	0.8	0.1	0.4	0.5	0.1	0	0.2	0.2
vanY	0.4	0.3	0.3	0	0.3	0	0	0.5	0.2	0.9	0.8	0.2	0.5
vancomycin__vanY	0.5	0.7	0	0.7	0	0	0	0	0	0	0.9	0.4	0.5

## Sheet: Fig. S3
	S1-1	S1-2	S1-3	S2-1	S2-2	S2-3	S3-1	S3-2	S3-3	S4-1	S4-2	S4-3	S0
aac(2')-I	0.3	0	0	0.2	0.2	0.4	1	0	0	0.2	0	0.1	0.4
aac(3)-I	0.2	0.4	0.5	0.6	0.7	0.5	0.2	0.4	0.5	0.3	0.5	0.5	0.8
aac(3)-II	0.4	0	0	0.3	0.1	0.2	0	0	0.2	0	0	0.8	0.6
aac(3)-IIIa	0.2	0.1	0.2	0.2	0.8	0.5	0.5	0.1	0.3	0.2	0.4	0.1	0.2
aac(3)-IV	0.1	0.1	0.3	0.4	0.3	0	0.5	0	0.1	0	0.2	0.4	0
aac(3)-VI	0	0	0	0.7	0	0.5	0	0	0	0.2	0	0.2	0
aac(3)-VII	0	0	0	0	0	0	0	0	0	0	0	0	0.5
aac(3)-VIII	0	0.3	0	0	0	0	0	0	0	0	0	0	0
aac(3)-X	0	0	0	0	0	0	0	0	0	0	0	0	0.5
aac(6')-31	0	0	0.9	0.3	0.2	1	0.6	0.3	0.7	0.2	0	0.1	0
aac(6')-I	0.5	0.1	0.3	0.2	0.7	0.3	0.4	0.2	0.2	0.2	0.2	0.2	0
aac(6')-II	0.2	0	0.5	0.6	0.9	0.3	0.6	0.4	0.2	0.4	0.8	0.4	0.5
aad(6)	0	0	0	0.1	0	0	0.7	0.1	0.3	0	0.8	0.9	0
aad(9)	0	0	0	0.8	0	0	0	0	0.8	0	0	0	0.1
aadA	0.3	0.3	0.5	0.5	0.5	0.6	0.4	0.1	0.8	0.5	0.8	0.7	0.3
aadB	0	0	0	0.2	0	0	0	0	0	0	0	0	0
aadD	0	0	0	0	0	0	0	0	0	0	0	0.9	0
aadE	0.2	0.2	0.9	0.2	0.1	0.1	0.1	0.2	0.4	0.8	0.2	0.1	0.5
aadK	0.2	0	0	0.3	0	0	0	0.7	0.7	0.1	0	0.1	0.2
ant(2'')-I	0.2	0.2	0	0	0	0	0.2	0	0	0	0	0	0
ant(3'')-Ih-aac(6')-IId	0	0	0.2	0	0	0	0	0.4	1	0.8	0	0	0
ant(4')-IIa	0	0	0	0	0	0	0	0	0	0	0	0.4	0
ant(9)-I	0.5	0.1	0.4	0.6	0.9	0.6	0.5	0.6	0.1	0.6	0.4	0.6	0.7
aph(2'')-III	0	0	0	0	0	0	0	0	0	0	0	0	0.6
aph(2'')-IV	0.1	0	0	0	0	0	0	0	0	0	0	0	0
aph(3''')-III	0.3	0.4	0.8	0	0	0	0	0	0	0	0	0	0.1
aph(3'')-I	0.7	0.5	0.2	0.4	0.1	0.3	0.8	0.4	0.5	0.7	0.2	0.3	0.3
aph(3')-I	0	0	0	0	0	0	0	0.2	0.3	0.2	0	0	0.2
aph(3')-IIb	0.2	0.6	0.8	0.7	0	0	0	0	0.4	0	0	0.4	0
aph(6)-I	0.6	0.3	0.3	0.3	0.1	0.2	0.3	0.2	0.3	0.9	0.2	0.2	0.3
bifunctional aminoglycoside N-acetyltransferase and aminoglycoside phosphotransferase	0.3	0.4	0.9	0.8	0	0.2	0.6	0.1	0.1	0.2	0.9	0.2	0.9
streptomycin resistance protein	0.9	0.5	0.2	0.2	0.3	0.6	0.7	0.2	0.2	0.1	0.7	0.9	0.2
bacA	0.4	0.2	0.2	0.3	0.2	0.2	0.2	0.3	0.3	0.2	0.2	0.2	0.1
bcrA	0.6	0.5	0.6	0.5	0.4	0.3	0.4	0.2	0.2	0.4	0.3	0.5	0.2
AER-1	0.7	0	0	0	0	0	0	0	0	0	0	0	0
CARB-12	0	0	0	0	0	0	0	0	0.7	0	0	0.8	0
CARB-3	0	0.6	0	0	0.2	0.7	0	0	0	0	0	0	0
CARB-5	0	0	0	0.7	0	0	0	0	0.1	0	0	0.3	0
CARB-6	0.7	0	0	0	0.7	0	0.1	0	0.7	0	0	0	0.7
CARB-8	0.7	0	0	0	0	0	0	0	0	0	0	0	0
CMY-1	0	0	0	0	0	0	0	0	0	0	0	0	0.5
CMY-11	0	0	0	0	0	0	0	0.2	0	0	0	0	0
CMY-19	0	0.2	0.5	0	0	0.5	0	0	0	0.1	0.3	0.1	0.5
CMY-2	0	0	0	0	0	0.9	0	0	0	0	0	0	0
CMY-26	0	0	0	0	0	0	0	0	0	0	0	0	0.4
CMY-39	0	0	0	0	0	0	0	0	0	0	0.4	0	0
CMY-41	0	0	0	0.5	0	0	0	0	0	0	0	0	0
CMY-73	0	0.2	0	0	0	0	0	0	0	0	0	0	0
CMY-99	0	0	0	0	0	0	0	0	0	0	0	0	0.3
CfxA2	0	0	0	0.2	0	0	0	0	0.1	0	0	0	0.2
FEZ-1	0.6	0.7	0	0.7	0	0	0	0	0	0.7	0	0.6	0
FOX-9	0	0	0	0.1	0	0	0	0	0	0	0	0	0
GIM-1	0	0	0	0	0.1	0.9	0.7	0	0.8	0	0	0	0
GOB-1	0	0	0	0	0	0	0	0	0.1	0	0	0.2	0
IMP	0	0	0	0	0.8	0	0	0	0	0	0.2	0	0
IMP-11	0	0	0.2	0	0	0	0.9	0.6	0.8	0	0	0	0
IMP-12	0	0	0	0	0.2	0	0	0	0	0	0	0	0
IMP-13	0	0.2	0	0.9	0	0	0	0	0.2	0	0	0	0
IMP-19	0	0	0	0	0.2	0	0	0.2	0	0	0	0.9	0
IMP-2	0	0	0	0	0.8	0	0.9	0	0	0	0	0	0
IMP-21	0.2	0	0	0	0	0	0.2	0.2	0	0	0	0	0
IMP-22	0.8	0	0	0	0	0.9	0	0	0	0	0	0	0
IMP-24	0	0.8	0.4	0	0	0	0	0	0	0	0.9	0	0
IMP-27	0.8	0.1	0	0	0.2	0.9	0.6	0	0.8	0	0	0	0
IMP-28	0	0	0.2	0	0	0	0	0.8	0	0	0	0	0
IMP-31	0	0	0	0	0	0	0	0	0	0	0	0.9	0
IMP-33	0	0	0	0	0	0.1	0.2	0	0.5	0	0.5	0	0
IMP-37	0	0	0	0	0	0	0.2	0.2	0	0	0	0	0
IMP-5	0	0	0	0.8	0	0	0	0	0	0	0	0	0
IMP-8	0	0	0	0	0	0	0	0.2	0	0	0	0	0
JOHN-1	0	0.2	0.2	0	0.2	0.8	0	0	0	0.8	0	0.4	0
KHM-1	0.2	0.3	0.9	0.4	0.9	0.5	0.7	0.9	0.7	0	0.3	0.1	0
KPC-10	0	0	0	0	0	0	0	0	0	0.7	0	0	0
KPC-13	0	0	0	0.7	0	0	0	0	0	0	0	0	0
LRA-1	0.7	0.7	0	0	0	0	0	0.1	0	0	0	0	0.7
LRA-17	0	0	0	0	0	0	0	0	0	0	0.6	0	0
LRA-19	0	0.7	0.9	0.3	0.7	0.2	0	0.1	0.1	0	0.2	0	0
MOX-4	0	0	0.4	0.5	0	0.4	0	0	0	0	0.4	0.2	0
NDM-10	0	0	0	0	0	0	0	0	0	0	0	0	0.7
NPS-1	0	0	0	0	0	0	0.1	0	0	0	0	0	0
OXA-1	0	0	0	0	0	0	0	0	0	0.2	0	0	0
OXA-10	0	0.2	0	0	0	0	0	0	0	0	0	0	0.8
OXA-114	0	0.7	0	0	0	0	0	0	0	0	0	0.8	0
OXA-118	0	0	0.8	0	0	0	0	0	0.8	0.1	0.8	0	0
OXA-119	0	0	0.5	0	0.1	0	0	0.8	0.5	0	0.8	0.4	0
OXA-12	0	0.1	0.2	0.2	0	0	0	0	0	0	0.3	0	0
OXA-162	0	0	0	0	0	0	0	0.8	0	0	0	0	0
OXA-18	0.1	0	0	0	0	0	0	0	0	0	0	0	0
OXA-2	0	0.7	0	0	0.9	0	0.8	1	0.2	0.2	0	0	0.5
OXA-20	0.7	0.8	0.2	0.7	0	0.7	0	0.6	0.2	0.1	0	0	0.3
OXA-205	0	0.2	0.8	0	0.7	0.4	0	0	0.2	0	0	0	0.3
OXA-209	0.7	0.1	0.2	0.2	0.3	0.2	0.2	0.1	1	0.1	0.8	0.1	0.2
OXA-21	0	0.1	0.5	0	0.4	0.8	0.3	0	0.1	0.1	0.3	0	0.7
OXA-226	0	0.7	0	0	0	0.2	0.7	0	0	0	0.2	0	0.4
OXA-243	0	0.7	0	0	0	0	0	0	0	0.3	0	0.6	0
OXA-247	0	0	0	0.2	0	0	0	0	0	0	0	0	0
OXA-29	0	0	0	0	0	0.2	0	0	0	0	0	0	0
OXA-3	0	0	0.8	0	0	0	0.1	0.7	0.2	0.2	0	0	0.6
OXA-333	0	0	0	0	0	0	0	0	0	0	0	0.3	0
OXA-334	0	0	0	0	0	0	0	0	0	0	0	0.4	0
OXA-34	0	0	0	0	0	0	0	0	0	0	0	0	0.5
OXA-37	0.1	0	0.2	0.7	0	0	0	0.1	0	0	0	0.8	0
OXA-50	0.2	0.1	0.8	0.2	0	0	0	0	0	0.1	0	0.2	0.1
OXA-53	0	0	0.8	0.2	0.1	0	0	0.1	0	0.3	0.2	0	0.2
OXA-54	0	0	0	0	0	0	0	0.8	0	0	0.9	0.1	0
OXA-58	0	0	0	0	0	0	0	0.5	0	0	0	0	0
OXA-59	0	0	0	0	0	0	0	0	0	0.1	0	0	0
OXA-60	0	0	0	0	0	0.7	0	0	0	0	0	0	0
PBP-1A	0.4	0.1	0	0	0	0.2	0	0.3	0	0	0	0.1	0
PER-1	0	0	0	0	0.3	0.7	0.2	0	0	0	0	0.1	0
PER-2	0	0.1	0.7	0	0.1	0	0	0	0.2	0	0	0.7	0
PER-3	0	0	0	0	0	0.3	0.2	0	0.2	0	0	0	0
PER-4	0	0	0.6	0	0	0.8	0	0.7	0	0	0	0	0
PER-5	0	0	0.7	0	0.6	0.7	0	0.2	0	0	0	0	0
PER-6	0	0.2	0	0	0.6	0	0.1	0.1	0	0.2	0	0.2	0
PER-7	0	0	0	0	0	0	0.1	0.7	0.1	0	0	0.7	0
PSE-1	0	0	0	0	0.3	0.6	0	0	0	0	0	0	0.5
RTG-4	0.7	0	0	0	0	0	0	0	0	0	0	0	0
RTG-5	0	0	0	0.7	0	0	0	0	0	0	0	0	0
TEM-63	0	0	0	0	0	0	0	0	0	0	0	0	0.7
THIN-B	0.4	1	0.3	0.1	1	0.1	0.5	0.1	0	0	0	0.8	0.1
VEB-7	0	0.1	0	0	0	0	0	0	0	0	0	0	0
ampC	1	0.4	1	0	0	0.1	0	0	0	0.2	0	0	0
class A beta-lactamase	0.6	0.6	0.2	0.5	0.1	0	0	0	0.3	0.9	0	0.7	0.2
class B beta-lactamase	0.7	0.2	0.9	0.8	0.2	0.2	0.4	0.2	0.3	0.7	0.1	0.5	0
class C beta-lactamase	0	0	0	0.3	0.2	0	0	0	0	0	0.3	0.2	0.2
metallo-beta-lactamase	0.5	0.3	0.6	0	0.5	0	0.2	0.2	0.2	0.2	0	0.4	0.3
penA	0	0.2	0	0.3	0	0.2	0	0	0.2	0	0	0	0
bleomycin resistance protein	0	0.1	0	0	0	0	0	0	0	0	0	0	0.6
carA	0	0	0	0	0	0	0	0	0	0	0	0	0.9
catA	0.3	0.9	0.4	0	0.2	0.3	0.4	0.2	0.2	0.1	0.1	0.2	0.5
catB	0	0	0	0	0	0	0	0	0	0	0	0	0.1
cat_chloramphenicol acetyltransferase	0	0	0	0	0	0	0	0	0	0	0.3	0.5	0.4
chloramphenicol and florfenicol exporter	0.6	0.2	0.3	0.2	0.5	0.1	0.5	0.8	0.8	0.1	0.7	1	1
chloramphenicol exporter	0.5	0.1	0.9	0.5	0.1	0.1	0.9	0.1	0.1	0.5	0.3	0.3	0.9
cmlA	0.1	0	0.6	0.9	0.5	0	0.5	0.4	0	0.1	0	0.6	0
floR	0.6	0.6	0	0.8	0.5	1	0.4	0.3	0.4	0.5	0.3	0.6	0.2
fosA	0.1	0.9	0	0.3	0	0	0	0.2	0.5	0.1	0	0.3	0.2
fosB	0.2	0.8	0.3	0.1	0.1	0.9	0.7	0.2	0.1	0.8	0.4	0.1	0.2
fosX	0	0	0	0	0	0	0	0	0	0	0	0.5	0
rosA	0.4	0.3	0.5	0.3	0.6	1	0.6	0.3	0.2	0.3	0.3	0.3	0.2
rosB	0.8	0.1	0.2	0.7	0.2	0.4	0.7	0.3	0	0.7	0.8	0.6	0
kasugamycin resistance protein ksgA	0.4	0.5	0.5	0.5	0.5	0.5	0.4	0.4	0.4	0.6	0.7	0.5	0.2
ereA	0.1	0.2	0.9	0.1	0.7	0.9	0.8	0.8	0.9	0.2	1	0.1	0.1
ereB	0.4	0.1	0.6	0.4	1	0.1	0	0	0	0.2	0.1	0.1	0
erm(31)	0	0.2	0	0	0	0	0.3	0.2	0.1	0	0	0	0
erm(33)	0	0.1	0	0	0	0	0	0	0	0	0	0	0.5
erm(35)	0	0	0.9	0.1	0	0	0	0	0	0	0	0	0.3
erm(36)	0	0.1	0	0.6	0	0	0	0.2	0.3	0	0	0	0.8
erm(38)	0	0	0	0	0.7	0	0	0	0.7	0.7	0.9	0	0.7
erm(39)	0	0	0	0	0	0	0	0	0	0	0	0	0.6
erm(41)	0	0	0	0	0	0	0	0	0	0.8	0	0.1	0.3
erm(TR)	0.8	0	0	0	0	0	0	0	0	0	0	0	0
ermA	0.2	0	0	0	0	0	0	0.8	0.8	0	0	0.9	0.2
ermB	0.4	0.2	0.7	0.3	0.6	0.4	0.1	0.4	0.4	0.2	0.3	0.3	0.2
ermC	0.5	0.8	0	0.6	0	0.3	0.6	0.3	0	0.5	0	0.3	0.8
ermF	0.6	0	1	0.8	0.2	0	0	0.4	0.6	0.9	0.5	0.3	0.4
ermG	0.8	0.7	0.2	0.7	0.1	0.2	0.1	0.7	0.9	0.2	0.2	0.1	0.3
ermS	0.2	0.7	0.3	0.2	0	0.2	0.6	0.6	0.1	0.2	0.1	0.4	0.2
ermT	0	0	0	0	0	0	0	0	0	0	0	0	0.1
ermX	0	0	0.2	0.8	0	0	0	0	0	0.2	0	0	1
lmrB	0.1	0	0	0.7	0	0	0	0	0.2	0.3	0	0	0.6
lnuA	0.4	0.2	0.5	1	0	0	0	0	0	0	0	0.2	0.2
lnuB	0.2	0.2	0.6	0.5	0.9	0.9	0.5	0.1	0.2	0.1	0.2	0.3	0.8
lsa	0.3	0.2	0	0.5	0	0.2	0.1	0.4	0.5	0.3	0.6	0.6	0.2
macA	0.2	0.3	0.3	0.8	0.1	0.1	0.3	0.1	0.2	0.4	0.9	0.4	0.2
macB	0.2	0.1	0.1	0.2	0.2	0.1	0.1	0.1	0.3	0.1	0.9	0.9	0.1
mefA	1	0.2	0.1	0.9	0.1	0.1	0.1	0.2	0.1	0.1	0.1	0.1	0.8
mphA	0.4	0.6	0	0.1	0.2	0.5	0.2	0.3	0.6	0.3	0.7	0.6	0.4
mphB	0.2	0.2	0.1	0.6	0.4	0.1	0	0.6	0.2	0.2	0.7	0.1	0
mphC	0.1	0.7	0	0.6	0	0	0	0.5	0	0	0.5	0	0.2
msrC	0	0	0	0	0.1	0	0	0	0	0	0	0	0
oleB	0	0	0.9	0	0	0	0	0	0	0	0	0	0.4
oleD	0	0	0	0	0	0	0	0	0	0	0	0	0.5
srmB	0	0	0	0	0	0	0	0	0	0	0	0	0.2
tlcC	0	0	0	0.4	0	0	0	0	0	0	0	0	0.6
vatA	0	0	0	0	0	0	0	0	0	0	0	0	0.7
vatB	0.7	0	0	0	0	0	0	0.3	1	0.9	0	0.1	0.8
vatC	0.9	0	0	0.2	0	0.2	0.3	0.2	0.2	0	0	0	0.1
vatE	0	0	0	0	0	0	0	0.3	0.9	0.2	0	0.2	0.4
vatG	0	0	0	0	0	0	0	0	0	0.9	0	0	0.8
vgaA	0.2	0.7	0.9	0.2	0	0	0	0	0	0.8	0.4	0	0.1
vgaB	0.2	0.4	0	0.4	0.4	0.8	0	0.8	0.2	0.8	0	0.9	1
vgaD	0	0	0	0	0	0	0	0	0	0	0	0	0.3
vgaE	0.2	0.1	0	0.2	0.7	0	0	0.8	0.2	0.4	0.1	0.6	0.1
vgbA	0	0	0	0	0	0	0	0.9	0	0	0.7	0	0.2
vgbB	0	0	0	0	0	0	0	0	0	0	0	0	0.1
EmrB-QacA family major facilitator transporter	0	0	0	0	0	0	0	0	0	0	0	0	1
TolC	0	0	0.2	0.3	0.7	0.3	0.2	0.4	0.2	0	0	0	0
abeS	0.5	0.4	0.5	0.6	0.5	0	0	0	0	0.4	0	0.2	0.2
acrA	0.4	0	0	0	0	0	0	0	0	0	0	0	0.4
acrB	0	0.5	0	0.7	0.3	0.3	0.3	0	0	0.5	0.1	0	0
acrF	0.5	0.7	0.8	0.7	0.1	0.8	0.1	0.9	0.9	1	1	0.9	0.4
adeB	0.2	0.8	0.2	0.5	0.6	0.3	0.2	0.2	0.9	0.2	0.6	0.1	0.3
adeC	0.3	0.3	0.3	0.3	0.1	0.2	0.1	0.1	0.1	0.2	0.2	0.2	0.6
adeJ	0.4	0	0	0.2	0	0	0	0	0	0	0	0	0
adeK	0.4	0.2	0.2	0.4	0.4	0.2	0.2	0.3	0.5	0.2	0.2	0.4	0.3
amrB	0.2	0.2	0	0.8	0	0	0	0.5	0.5	0	0.5	0.5	0.1
bicyclomycin-multidrug_efflux_protein_bcr	0.5	0.7	0.7	0.6	0.5	0.8	0.9	0.9	0.7	0.9	0.6	0.7	0.3
bpeF	0	0	0	0.5	0	0	0	0	0	0.5	0	0.3	0
ceoB	1	0.6	0.8	0.5	0.5	0.8	0.5	0.3	0.6	0.8	0.8	0.7	0.2
cmeB	0.1	0.1	0.2	0.1	0.1	0.2	1	0.1	0.1	0.1	0.1	0.2	0.6
emrA	0.2	0.4	0.6	0.2	0	0.1	0.1	0.1	0.4	0.3	0.1	0.1	0.1
emrB	1	0.2	0.2	0.8	0	0	0	0	0	0.3	0.6	0.2	0.7
emrD	0.4	0	0.2	0	0.1	0.3	0.4	0.8	0.2	0.1	0	0.7	0.1
emrE	0	0	0	0.1	0	0	0	0	0	0.2	0.6	0	0
major_facilitator_superfamily_transporter	0	0	0.3	0	0	0.2	0	0	0	0.2	0	0	0
mdfA	0.4	0.1	0	0.2	0.4	0.9	0.2	0.3	0	0.1	1	0.2	0.4
mdtA	0.1	0.2	0.2	0.8	0	0.5	0	0	0.5	0.3	0	0.8	0.5
mdtB	0	0	0	0.8	0	0	0	0	0	1	0	0.2	0
mdtC	0.5	0.4	0.5	0.5	0.6	0.6	0.8	0.6	0.5	0.6	0.4	0.5	0.2
mdtD	0.4	0.3	0.4	0.3	0.5	0.4	0.4	0.4	0.3	0.4	0.4	0.3	1
mdtE	0	0.2	0	0	0.6	0.3	0	0	0.1	0.7	0	0.4	0
mdtF	0	0.2	0	0	0	0	0	0	0	0	0	0	0
mdtG	0.2	0.6	0.3	0.3	0.6	0.3	0.5	0.5	0.4	0.5	0.6	0.5	0.3
mdtH	0	0.2	0	0.3	0	0	0	0	0.2	0	0.1	0	0
mdtK	0.4	0	0	0	0	0	1	0	0	0	0	0	0
mdtL	0.3	0.8	0	0.5	0	0	0	0.3	0	0.4	0.5	0.1	0.3
mexA	0	0	0	0	0	0	0	0	0	0	0	0.4	0
mexB	0.5	0.1	0.2	0.3	0.2	0.2	0	0.2	0.2	0.5	0.1	0.5	0.7
mexC	0.1	0.2	0.1	0.2	0.2	0.2	0.2	0.1	0.1	0.1	0.2	0.2	0.1
mexD	0.1	0.1	0.8	0.6	0.4	0.5	0.8	0.6	0.8	0.6	0.1	0.5	0.5
mexE	0.8	0.7	0.8	0.9	0.6	0.7	0.8	0.7	0.9	0.8	0.6	0.1	0.1
mexF	0.1	0.9	0.8	0.8	0.2	0.8	0.1	0.2	0.1	0.2	1	0.1	0.2
mexI	0.2	0.1	0.2	0.2	0.2	0.2	0.2	0.2	0.2	0.2	0.1	0.2	0.7
mexT	0.2	0.1	0.2	0.2	0.2	0.2	0.2	0.2	0.2	0.2	0.2	0.1	0.5
mexW	0.2	0.9	0.2	0.2	0.1	0.2	0.3	0.2	0.2	0.3	0.2	0.1	0.8
mexY	0.4	0.4	0.4	0.3	0.3	0.3	0.4	0.5	0.3	0.5	0.4	0.4	0.8
multidrug_ABC_transporter	0.2	0.1	0.8	0.1	0.2	0.4	0.5	0.3	0.2	0.3	0.2	0.2	0.1
multidrug_transporter	0.6	0.6	0.5	0.8	0.6	0.6	0.5	0.6	0.6	0.5	0.5	0.6	0.2
opcM	0.2	0.2	0.2	0.2	0.2	0.2	0.2	0.2	0.2	0.2	0.2	0.2	0.1
oprA	0	0	0	0	0	0	0	0.2	0	0	0	0.1	0
oprC	0	0	0.8	0	0	0	0	0	0.7	0.6	0.8	0	0
oprJ	0.7	1	0.2	0.9	0.1	0.1	0.2	0.1	0.9	0.9	0.7	0.9	0.3
oprM	0	0	0	0.4	0	0.4	0	0.8	0	0.3	0	0	0.4
oprN	0.2	0.7	0.3	0.7	0.7	0.7	0.4	0.4	0.6	0.3	0.8	0.7	0.2
pmrA	0.7	0.3	0.5	0.5	0.2	0.6	0.5	0.4	0.2	0.2	0.9	1	0.4
qacEdelta1	0	0	0	0	0	0	0	0	0.6	0	0	0	0
sdeY	0.8	0.3	0.3	0.1	0.3	0.2	0.4	0.3	0.4	0.2	0.2	0.1	0.2
smeB	0.2	0.2	0.1	0.4	0	0.2	0	0.2	0.6	0.2	0	0.2	0
smeC	0.3	1	0.3	0.2	0.4	0.1	0.2	0.2	0.2	0.2	0.4	0.3	0.9
smeD	0.4	0.3	0	0	0	0	0	0.6	0	0	0	0	0
smeE	0.7	0.8	0.7	0.7	0.3	0.1	0.1	0.9	0.8	0.8	0.9	1	0.5
smeF	0.4	0.2	0.2	0.1	0.3	0.1	0.2	0.4	0.2	0.2	0.3	0.3	0.4
ykkC	0.3	0	0	0	0	0	0	0	0.7	0	0	0.2	0.4
ykkD	0	0	0	0	0	0	0.3	0	0	0	0.1	0.1	0.3
arnA	0.3	0	0	0.6	0	0	0	0	0	0.2	0	0	0
mcr-3	3.1	0.43	8.32	27.61	29.84	25.71	16.45	15.3	17.48	18.88	25.31	27.73	15.88
mcr-4	0.1	0.1	0.1	0.1	0.1	0	0.5	0.2	0.6	0.2	0.2	0.5	0.1
mcr-5	0.2	0	0	0	0	0	0	0.3	0	0.9	0	0	0
puromycin resistance protein	0	0.6	0.1	0	0.4	0.4	0.7	0.1	0	0.6	0.8	0.3	0
abaQ	0	0	0	0	0	0	0	0	0.5	0.3	0	0	0
mfpA	0.5	0	0.6	0.9	0	0	0	0	0	0.2	0	0.5	0
norB	0	0	0	0	0	0	0	0	0	0	0	0	0.2
qepA	0.4	0.7	0.9	0.5	0.1	0.3	0.2	0.6	0.3	0.5	0.3	0.6	0.3
qnrS	0.1	0.5	0.5	0.1	0.5	0.9	0.5	0.7	0.1	0.7	0.5	0.8	0.7
ADP-ribosylating transferase_arr	0	0	0	0.9	0.9	0	0.9	0	0.2	1	0.2	0	0.2
rifampin monooxygenase	0.6	0.1	0.8	0.9	0.9	0.1	0.9	0.7	0.8	1	0.1	0.8	0.6
sul1	0.5	0.3	0.9	0.7	0.2	0.3	0.4	0.5	0.4	0.6	0.4	0.4	0.3
sul2	0.5	0.5	0.5	0.1	0.3	0.4	0.2	0.2	0.5	0.5	0.5	0.5	0.4
sul3	0.2	0.2	0.2	0.3	0.3	0.3	0.2	0.3	0.9	0.2	0.4	0.4	0.3
sul4	0	0	0	0.7	0	0	0	0.5	0	0	0	0	0
tcmA	0.2	0.5	0.8	0.9	0.5	0	0.4	0	0	0	0	0.4	0.4
otrA	0	0	0	0	0	0	0	0	0	0	0	0.8	0.1
tet32	0.1	0.3	0	0	0.3	0	0	0	0	0.6	0.3	0	0.4
tet34	0.5	0.9	0.5	0.2	0	0.8	0	0	1	0.9	0	0.2	0.2
tet35	0	0	0	0	0	0	1	0	0	0	0	0.7	0.3
tet36	0.2	0.7	0.1	0.8	0.9	0.1	0.2	0.2	0.3	0.2	0.2	0.2	0.1
tet37	0	0	0	0	0	0	0.6	0.6	0	0.6	0	0	0
tet39	0	0	0	0	0	0	0	0.2	0	0	0	0	0
tet40	0.2	0.3	0	0.2	0	0	0	0.1	0	0.5	0.1	0	0
tet41	0.1	0.2	0	1	0	0	0	0.8	0	0	0	0.2	0.2
tet43	0.3	0.8	0.1	1	0.3	0.5	0.1	0.1	0.3	0.1	0.2	0.3	0
tet44	0	0	0	0	0	0	0	0	0	0	0	0.2	0
tetA	0.2	0.6	0.1	0.2	0.4	0.2	0.9	0.2	0.3	0	0.4	0.8	0.2
tetB	0.7	0.1	0.1	0.1	0.8	0.9	1	0.2	0.1	0.1	0.2	0.2	0.2
tetC	0	0	0	0	0	0	0	0	0	0	0	0	0.7
tetD	0.8	0.2	0.4	0.1	0.5	0.3	0.4	0.3	0.6	0.2	0.2	0.1	0
tetE	0	0	0	0	0	0	0	0	0	0	0	0	0.5
tetG	0.4	0.9	0	0.9	0	0.2	0	0.3	0.2	0	0	0.7	0
tetH	0.6	0.8	0.6	0.2	0.3	0.9	0.6	0.9	0.6	0.7	0.6	0.6	0.7
tetL	0	0	0	0	0	0	0	0	0	0	0	0	1
tetM	0.1	0.9	0.4	0.1	0.9	0.6	0.3	1	0.4	0.4	0.5	0.5	0.5
tetO	0.6	0.5	0.3	0.2	0.4	0.2	0.5	0.9	0.3	0.2	0.4	0.4	0.1
tetP	0.2	0	0	0.2	0	0	0	0.2	0.2	0	0.8	0.5	0.4
tetQ	0.1	0.4	0.4	0.2	0.2	0.1	0.5	0.1	0.3	0.7	0.2	0.2	0.2
tetR	0.4	0.5	0	0	0.2	0	0.3	0.6	0.6	0	0.2	0	0.2
tetS	0.9	0.2	0.8	0.5	0.3	0	0.9	0.4	1	0.9	0.3	0.4	0.4
tetT	0.6	0.2	0.7	0.7	0	0	0	0.1	0.1	0.5	0	0.2	0.1
tetV	0.6	0	0	0	0	0	0	0	0	0	0	0	0
tetW	0.1	0.7	0.2	1	0.4	0.2	0.1	0.6	0.6	0.4	0.3	0.4	0.4
tetX	0.8	0.5	0.2	0.7	0.2	0.3	0.3	0.6	0.6	0.3	0.4	0.5	0.9
tetX1	0.4	0.5	0.2	0.2	0.2	0.5	1	0.5	0.2	0.2	0.2	0.1	0
tetX2	0	0	0	0	0	0	0.5	0	0	0	0	0	0
tetX3	1	0.1	0.2	0.1	0.1	0.7	0.2	0.2	0.2	0.2	0.8	0.1	0.9
tetX4	0.5	0.7	0.5	0.8	0	0.2	0	0.5	0.5	0.4	0.1	0.2	1
tetX5	0	0.2	0.2	0.2	0.5	0	0	0.2	0.5	0	0.6	0.9	0.1
tetX6	0	0	0.1	0	0	0.2	0	0	0	0.1	0.6	0	0
tetY	0	0.1	0.1	0.1	0.1	0.2	0.3	0.5	0.4	0.1	0.2	0.3	0.2
tetZ	0	0	0	0	0	0	0	0	0	0	0	0	0.5
tetracycline_resistance_protein	0	0.2	0.2	1	0	0	0	0.2	0	0.3	0	0.6	0.4
dfrA1	0.2	0.7	0.2	0.1	0.2	0.7	0.2	0.1	0.2	0.9	0.7	0.8	0.5
dfrA14	0.3	0.2	0.3	0.7	0.4	0.3	0.7	0.1	0.4	0.2	0.2	0.4	0.2
dfrA15	0	0	0.1	0	0	0	0	0	0.4	0.1	0	0	0
dfrA16	0	0.3	0.8	0	0.3	0	0.2	0	1	0.1	0.3	0	0
dfrA17	0.3	1	0	0	0.1	0.4	0.6	0.6	0.1	0	0.4	0.1	0.1
dfrA5	0	0	0	0	0	0	0	0	0	0	0.7	0	0.3
dfrB2	0	0	0.1	0.9	0	0	0.9	0	1	0.3	0	0.7	0
dfrB3	0	0	0.6	0	0	0	0.6	0.5	0	0	0	0	0
dfrB6	0	0	0	0.2	0	0.3	0.4	0	0	0	0	0.2	0
antibiotic resistance rRNA adenine methyltransferase	0.3	0	0	0	0	0	0	0	0.3	0.2	0	0	0
cAMP-regulatory protein	0	0.1	0	0	0	0	0	0	0	0	0.1	0	0
cob(I)alamin adenolsyltransferase	0.4	0.5	1	0.6	0.1	0.1	0.1	0.1	0.1	1	0.2	0.7	0.2
rpsD_(ramA_or_sud2)	0	0	0	0	0	0	0	0	0	0	0	0.3	0
sdiA	0.3	0.7	0	0.1	0	0.8	0.4	0.2	0.2	0.3	0.2	0.6	0
thiostrepton resistance methylase tsnR	0.3	0	0	0	0	0	0	0	0	0	0	0	0.2
transcriptional regulatory protein CpxR cpxR	0	0	0	0	0.1	0	0	0	0	0	0	0	0.1
truncated putative response regulator ArlR	0.4	0.5	0.7	0.3	0.6	0.6	0.7	0.6	0.5	0.7	0.5	0.5	0.3
vanA	0.2	0	0	0	0	0.2	0	0.9	0.6	0.2	0.3	0.2	0.1
vanB	0.3	0	0	0.6	0	0.6	0	0	0.6	0.2	0	0.2	0
vanC	0	0	0	0	0	0	0	0	0.2	0	0	0	0.3
vanE	0.1	0.4	0	0	0	0	0	0	0	0	0	0	0
vanG	0	0.1	0	0.2	0	0.5	0.6	0	0.6	0.1	0.1	1	0.6
vanH	0.2	0	0	0	0.6	0	0.8	0.9	0.6	0.1	0.5	0.3	0.3
vanR	0.6	0.3	0	0	0.4	0	0.2	0.6	0.2	0.3	0.6	0	0.2
vanS	0.7	0.8	0.3	0.2	0.4	0.2	0.4	0.5	0.5	0.7	0.3	0.8	0.5
vanW	0.3	0.7	0.5	0.2	0.6	0.4	0.8	0.1	0.2	0.2	0.7	0.1	0.8
vanX	0.1	0.2	0	0.6	0.4	0.8	0.1	0.4	0.5	0.1	0	0.2	0.2
vanY	0.4	0.3	0.3	0	0.3	0	0	0.5	0.2	0.9	0.8	0.2	0.5
vancomycin__vanY	0.5	0.7	0	0.7	0	0	0	0	0	0	0.9	0.4	0.5

## Sheet: Fig. S4
ARGs	other	unclassified	aminoglycoside	bacitracin	beta-lactam	chloramphenicol	fosfomycin	kasugamycin	MLS	multidrug	polymyxin	quinolone	rifamycin	sulfonamide	tetracycline	trimethoprim	vancomycin
S2-1	0	1.51924	6.35214	0.995453	11.3	2.22393	1.76304	0.338977	9.21	16.8161	3.40422	0.982	1.10348	0.94575	10.8337	0.851269	3.17
S2-2	0.136336	1.85071	4.42155	0.750262	12.4	2.57352	1.03985	0.881632	6.81	17.1761	0.529023	1.28	0.404921	1.21306	12.2226	1.38668	3.4
S2-3	0	1.63254	7.66204	0.772267	14.6	2.1489	2.00252	0.413453	7.39	15.3693	8.42234	2.04	1.68119	1.47726	6.66926	1.8613	1
S1-1	0	1.29262	6.03486	0.53605	12.6	2.00931	2.40295	0.260982	5.1	13.5033	27.7113	1.3	0.764391	0.905049	7.56795	0.869547	2.65
S1-2	0	0.897663	5.88559	0.581451	11.5	1.8331	2.06746	0.173398	5.7	12.4484	29.9405	1.45	1.14684	1.10749	7.22906	0.767349	2.78
S1-3	0	1.68757	6.18414	0.490648	13.7	2.18552	2.73844	0.348567	4.5	14.5583	25.7138	1.15	0.381946	0.702611	7.90684	0.971745	2.52
S3-1	0	1.57521	6.45355	0.474507	10.95	2.05631	1.65814	0.203936	9.03	15.9383	16.951	0.9365	1.22587	1.2214	10.0955	2.19635	3.245
S3-2	0	1.74834	4.79623	0.496425	11.5	2.08363	1.80066	0.179627	9.4	15.1604	15.7993	1.31	1.20843	1.02761	10.6816	1.28092	3.05
S3-3	0	1.40207	8.11086	0.452589	10.4	2.02899	1.51562	0.228245	8.66	16.7162	18.0831	0.563	1.2433	1.41518	9.50934	3.11177	3.44
S4-1	0	2.09308	6.77416	0.649465	6.52	2.15272	1.75267	0.133413	9.51	18.0253	19.9774	2.3	1.60123	0.754467	9.60363	0.909808	2.49
S4-2	0	1.31794	6.35348	0.529516	8.54	2.02232	2.8114	0.128896	8.07	17.2938	25.5142	1.03	0.485987	0.829105	8.45165	1.58613	3.94
S4-3	0	1.70551	6.56382	0.589491	7.53	2.08752	2.28203	0.131155	8.79	17.6595	28.2314	1.665	1.04361	0.791786	9.02764	1.24797	3.215
S0	1.73765	0.939502	7.71113	0.313746	10.3	2.93853	0.507401	0.531244	17.3	15.796	15.9767	1.41	0.938588	1.11286	11.243	0.597516	3.79

[truncated: 2 more sheets: Fig. S5, Fig. S7]
