# Supplementary material for: Plasmid-Mediated Spread of Antibiotic Resistance by Arsenic and Microplastics During Vermicomposting
Source: Antibiotics (Basel). 2025 Dec 6;14(12):1230. doi: 10.3390/antibiotics14121230 (PMC12729771; doi:10.3390/antibiotics14121230)
Supplement: Supplementary file 1 [file antibiotics-14-01230-s001.zip › Table S1.xlsx]

## Sheet: Sheet1
Table S1 Characteristics of plasmids identified as potential ARG hosts.
Plasmid contig	Target ARG	Type of plasmid	Treatment group
k141_117422	vgaD	unmob	CF
k141_118806	vatC	unmob	CF
k141_145143	vatB	unmob	CF
k141_275937	vanYF	unmob	CF
k141_182397	vanSO	unmob	CF
k141_52956	vanSO	unmob	CK
k141_140118	vanSD	unmob	As
k141_479411	vanSD	unmob	As
k141_452704	vanSD	unmob	As+PET
k141_182844	vanSD	unmob	CF
k141_118820	vanSD	unmob	CF
k141_212877	vanSD	unmob	CF
k141_301850	vanSD	unmob	CF
k141_119023	vanSD	unmob	PET
k141_204103	vanRO	unmob	CK
k141_506127	vanRM	unmob	As+PET
k141_22414	vanR	unmob	CF
k141_191616	vanR	unmob	CF
k141_142268	vanR	unmob	CF
k141_299988	vanR	unmob	CF
k141_231552	vanR	unmob	CF
k141_55069	vanR	unmob	As+PET
k141_102663	vanR	unmob	CF
k141_44006	vanR	unmob	CF
k141_203359	vanR	unmob	CF
k141_174250	vanR	unmob	CF
k141_127206	vanR	unmob	CF
k141_85550	vanR	unmob	As+PET
k141_172212	vanR	unmob	As+PET
k141_102536	Uvs123	unmob	As
k141_297158	Uvs123	unmob	CK
k141_106429	Uvs123	unmob	PET
k141_81051	Uvs123	unmob	CK
k141_62891	Uvs123	unmob	PET
k141_89492	Uvs123	unmob	PET
k141_223836	undecaprenyl pyrophosphate phosphatase	unmob	CK
k141_307717	undecaprenyl pyrophosphate phosphatase	unmob	CF
k141_33044	undecaprenyl pyrophosphate phosphatase	unmob	CF
k141_150682	Undecaprenyl pyrophosphate phosphatase	unmob	CK
k141_141670	undecaprenyl pyrophosphate phosphatase	unmob	As+PET
k141_649518	undecaprenyl pyrophosphate phosphatase	unmob	As+PET
k141_248527	undecaprenol kinase	unmob	As
k141_190098	undecaprenol kinase	unmob	CK
k141_199819	undecaprenol kinase	unmob	PET
k141_292391	undecaprenol kinase	unmob	CF
k141_226676	undecaprenol kinase	unmob	CF
k141_243996	undecaprenol kinase	unmob	As
k141_112494	undecaprenol kinase	unmob	As
k141_31580	undecaprenol kinase	unmob	As
k141_393336	undecaprenol kinase	unmob	As
k141_341385	undecaprenol kinase	unmob	As
k141_431243	undecaprenol kinase	unmob	As
k141_11328	undecaprenol kinase	unmob	As
k141_89677	undecaprenol kinase	unmob	As
k141_399593	undecaprenol kinase	unmob	CK
k141_282627	undecaprenol kinase	unmob	CK
k141_430312	undecaprenol kinase	unmob	CK
k141_148200	undecaprenol kinase	unmob	PET
k141_178822	undecaprenol kinase	unmob	PET
k141_123756	undecaprenol kinase	unmob	As+PET
k141_311265	undecaprenol kinase	unmob	As+PET
k141_925717	undecaprenol kinase	unmob	As+PET
k141_422526	undecaprenol kinase	unmob	As+PET
k141_387945	undecaprenol kinase	unmob	As+PET
k141_149413	undecaprenol kinase	unmob	CF
k141_211385	two component transcriptional regulator	unmob	CF
k141_172877	two component transcriptional regulator	unmob	CK
k141_469357	transcriptional regulator	unmob	As
k141_67222	TetX2	unmob	PET
k141_323565	TetX2	unmob	As
k141_446421	TetX	unmob	As
k141_467471	TetX	unmob	PET
k141_230561	TetX	unmob	CF
k141_294910	TetX	unmob	As
k141_449476	TetX	unmob	CK
k141_229365	TetX	unmob	CK
k141_432809	TetX	unmob	CK
k141_21615	TetX	unmob	PET
k141_130668	TetX	unmob	As+PET
k141_340641	TetW	mob_unconj	CF
k141_114668	TetW	unmob	As
k141_409425	TetW	mob_unconj	As
k141_23863	TetW	unmob	CK
k141_383670	TetW	unmob	CK
k141_195248	TetW	unmob	CK
k141_402944	TetW	unmob	PET
k141_275789	TetW	mob_unconj	PET
k141_392774	TetW	unmob	As+PET
k141_317777	TetW	unmob	As+PET
k141_479860	TetW	unmob	As+PET
k141_262009	TetV	unmob	CF
k141_10224	TetV	unmob	As
k141_370392	TetV	unmob	CK
k141_261590	tetracycline resistance protein	unmob	CK
k141_268845	tetracycline resistance protein	unmob	PET
k141_265041	tetracycline resistance protein	unmob	As+PET
k141_325052	tetracycline efflux protein	unmob	CF
k141_31275	TetR	unmob	As+PET
k141_463195	TetG	unmob	As
k141_127868	TetC	unmob	As
k141_143066	TetC	unmob	CK
k141_458761	TetC	unmob	PET
k141_324813	TetC	unmob	PET
k141_166845	TetC	unmob	As+PET
k141_979542	TetC	unmob	As+PET
k141_97109	TetC	unmob	CK
k141_128157	TetA	unmob	As
k141_290547	TetA	unmob	As
k141_39163	TetA	unmob	CK
k141_131809	TetA	unmob	CK
k141_306228	TetA	unmob	As+PET
k141_384097	TetA	unmob	PET
k141_184438	Tet33	mob_unconj	CF
k141_345518	Tet(L)	unmob	As
k141_293719	Tet(A)	unmob	CF
k141_247334	Sul2	unmob	CK
k141_110129	Sul2	unmob	CF
k141_68370	Sul2	unmob	As
k141_510333	Sul2	unmob	As
k141_146641	Sul2	unmob	CK
k141_287884	Sul2	unmob	CK
k141_21196	Sul2	unmob	PET
k141_413297	Sul2	unmob	PET
k141_509293	Sul2	unmob	As+PET
k141_325619	Sul2	unmob	As+PET
k141_72905	Sul1	unmob	As+PET
k141_36028	Sul1	unmob	CK
k141_415236	Sul1	unmob	PET
k141_415799	Sul1	unmob	As+PET
k141_398812	Sul1	unmob	As
k141_119976	Sul1	unmob	PET
k141_396785	Sul1	unmob	As
k141_399282	Sul1	unmob	As
k141_318503	Sul1	unmob	CF
k141_151906	Sul1	unmob	CF
k141_2348	Sul1	unmob	PET
k141_61927	streptomycin adenylase	mob_unconj	CF
k141_54615	streptomycin adenylase	unmob	As
k141_450675	streptomycin adenylase	unmob	CK
k141_128383	streptomycin adenylase	mob_unconj	PET
k141_238249	Streptomycin 3''-kinase	unmob	CK
k141_118681	Streptomycin 3''-kinase	unmob	CF
k141_61905	Streptomycin 3''-kinase	mob_unconj	As
k141_371602	Streptomycin 3''-kinase	unmob	CK
k141_298317	Streptomycin 3''-kinase	unmob	CK
k141_207305	Streptomycin 3''-kinase	unmob	PET
k141_847161	Streptomycin 3''-kinase	unmob	As+PET
k141_343857	rRNA adenine N-6-methyltransferase	unmob	CF
k141_80510	rRNA adenine N-6-methyltransferase	unmob	As
k141_451802	rRNA adenine N-6-methyltransferase	unmob	As+PET
k141_716993	rpsD	unmob	As+PET
k141_190994	rpsD	unmob	As+PET
k141_115288	RosB	unmob	As
k141_287286	rifampin monooxygenase	unmob	CF
k141_120640	qnrC	unmob	As+PET
k141_440220	QacEdelta1	unmob	PET
k141_230931	QacEdelta1	unmob	As+PET
k141_822071	QacEdelta1	unmob	As+PET
k141_212874	QacEdelta1	unmob	CF
k141_302659	QacEdelta1	unmob	CF
k141_143451	QacEdelta1	unmob	As
k141_119584	QacEdelta1	unmob	As
k141_198660	QacEdelta1	unmob	As
k141_491272	QacEdelta1	unmob	As
k141_378551	QacEdelta1	unmob	CK
k141_346772	QacEdelta1	unmob	CK
k141_456395	QacEdelta1	unmob	CK
k141_45623	QacEdelta1	unmob	PET
k141_417569	QacEdelta1	unmob	PET
k141_72973	QacEdelta1	unmob	PET
k141_448713	QacEdelta1	unmob	PET
k141_53050	QacEdelta1	unmob	As+PET
k141_423058	QacEdelta1	unmob	As+PET
k141_847183	QacEdelta1	unmob	As+PET
k141_78509	putative undecaprenol kinase	unmob	PET
k141_192450	putative undecaprenol kinase	unmob	As+PET
k141_217896	putative lincosamide nucleotidyltransferase	unmob	CF
k141_211389	putative lincosamide nucleotidyltransferase	unmob	As
k141_343176	norB	unmob	CF
k141_8107	multidrug-efflux transporter	unmob	As+PET
k141_123708	multidrug-efflux transporter	unmob	As+PET
k141_527819	multidrug-efflux transporter	unmob	As
k141_403961	multidrug transporter	unmob	CK
k141_125151	multidrug transporter	unmob	CK
k141_138654	multidrug transporter	unmob	As+PET
k141_416654	multidrug transporter	unmob	As+PET
k141_132650	multidrug transporter	unmob	As+PET
k141_923839	multidrug transporter	unmob	As+PET
k141_320431	multidrug efflux transporter	unmob	As+PET
k141_83493	multidrug efflux RND transporter permease subunit	unmob	CK
k141_92864	multidrug efflux RND transporter permease subunit	unmob	CK
k141_474630	multidrug efflux RND transporter permease subunit	unmob	PET
k141_461659	multidrug efflux RND transporter permease subunit	unmob	PET
k141_428574	multidrug efflux RND transporter permease subunit	unmob	PET
k141_340740	multidrug efflux RND transporter permease subunit	unmob	As
k141_462844	multidrug efflux RND transporter permease subunit	unmob	As
k141_427691	multidrug efflux RND transporter permease subunit	unmob	As
k141_138937	multidrug efflux RND transporter permease subunit	unmob	As+PET
k141_76033	multidrug efflux RND transporter permease subunit	unmob	As+PET
k141_401659	multidrug efflux RND transporter permease subunit	unmob	As+PET
k141_514671	multidrug efflux RND transporter permease subunit	unmob	As+PET
k141_154683	MexT	unmob	As+PET
k141_200306	MexF	unmob	CF
k141_271492	MexF	unmob	CF
k141_302515	Mef(A)	unmob	CF
k141_129299	macrolide 2'-phosphotransferase II	unmob	CF
k141_505493	LysR family transcriptional regulator bacterial regulatory helix-turn-helix	unmob	PET
k141_33403	lincosamide nucleotidyltransferase	unmob	CF
k141_407074	lincosamide nucleotidyltransferase	unmob	CK
k141_377754	lincosamide nucleotidyltransferase	unmob	PET
k141_45042	lincosamide nucleotidyltransferase	unmob	PET
k141_496425	lincosamide nucleotidyltransferase	unmob	As+PET
k141_166814	lincosamide nucleotidyltransferase	unmob	As+PET
k141_773387	lincosamide nucleotidyltransferase	unmob	As+PET
k141_21325	lincosamide nucleotidyltransferase	unmob	As
k141_162731	hydrophobe/amphiphile efflux family protein	unmob	CK
k141_527741	hydrophobe/amphiphile efflux family protein	unmob	As
k141_109301	FosB	unmob	CF
k141_165810	FosB	unmob	CF
k141_230246	FosB	unmob	As
k141_221493	FosB	unmob	CK
k141_325542	FosB	unmob	PET
k141_190159	FosB	unmob	As+PET
k141_444848	FosB	unmob	As+PET
k141_26468	FosB	unmob	As+PET
k141_59354	FosB	unmob	CF
k141_119698	FosB	unmob	CF
k141_141885	FosB	unmob	CF
k141_234168	FosB	unmob	CF
k141_60375	FosB	unmob	As
k141_364811	FosB	unmob	As
k141_57092	FosB	unmob	As
k141_446933	FosB	unmob	CK
k141_127396	FosB	unmob	CK
k141_313933	FosB	unmob	PET
k141_273007	FosB	unmob	As+PET
k141_338607	FosB	unmob	As+PET
k141_56163	FosB	unmob	CF
k141_174225	FosB	unmob	CK
k141_177912	erythromycin ribosome methylase	unmob	CF
k141_241391	Erm(G)	unmob	CF
k141_229743	Erm(C)	mob_unconj	CF
k141_26788	efflux transporter	unmob	CF
k141_68439	DNA-binding transcriptional dual regulat	unmob	As+PET
k141_1164	Dihydropteroate synthase type-2	unmob	As+PET
k141_450117	Dihydropteroate synthase type-1	unmob	CK
k141_683599	Dihydropteroate synthase type-1	unmob	As+PET
k141_344132	dihydropteroate synthase	unmob	CK
k141_291818	dihydrofolate reductase type I	unmob	CF
k141_36851	dihydrofolate reductase type I	unmob	As
k141_375883	dihydrofolate reductase type I	unmob	PET
k141_408908	dihydrofolate reductase type I	unmob	As+PET
k141_262532	dihydrofolate reductase type I	unmob	As+PET
k141_299474	DfrB1	unmob	As
k141_290316	DfrA1	unmob	PET
k141_423077	DfrA1	unmob	PET
k141_533850	CmlA	unmob	As+PET
k141_219402	CatB8	unmob	CF
k141_21806	CatB	unmob	CF
k141_340082	Cat	unmob	CF
k141_67421	Cat	unmob	As+PET
k141_149222	Cat	unmob	CF
k141_341359	Cat	unmob	As
k141_418799	Cat	unmob	As+PET
k141_179826	Cat	unmob	As+PET
k141_484955	cAMP-regulatory protein	unmob	CK
k141_334202	cAMP-regulatory protein	unmob	CK
k141_429539	cAMP-regulatory protein	unmob	CK
k141_402946	cAMP-regulatory protein	unmob	CK
k141_410933	cAMP-regulatory protein	unmob	PET
k141_445978	cAMP-regulatory protein	unmob	CK
k141_204358	cAMP-regulatory protein	unmob	PET
k141_243302	cAMP-regulatory protein	unmob	As+PET
k141_447054	cAMP-regulatory protein	unmob	As+PET
k141_442553	cAMP-regulatory protein	unmob	As
k141_105945	cAMP-regulatory protein	unmob	As
k141_405380	cAMP-regulatory protein	unmob	As
k141_314923	cAMP-regulatory protein	unmob	As
k141_89634	cAMP-regulatory protein	unmob	PET
k141_320932	cAMP-regulatory protein	unmob	PET
k141_17273	cAMP-regulatory protein	unmob	PET
k141_384196	cAMP-regulatory protein	unmob	PET
k141_157021	cAMP-regulatory protein	unmob	PET
k141_415087	cAMP-regulatory protein	unmob	PET
k141_466245	cAMP-regulatory protein	unmob	As+PET
k141_310238	cAMP-regulatory protein	unmob	As+PET
k141_147899	cAMP-regulatory protein	unmob	As+PET
k141_30697	cAMP-regulatory protein	unmob	As+PET
k141_209358	cAMP-regulatory protein	unmob	As+PET
k141_239402	cAMP-regulatory protein	unmob	As+PET
k141_465100	cAMP-regulatory protein	unmob	As+PET
k141_269659	cAMP-regulatory protein	unmob	CK
k141_477516	cAMP-regulatory protein	unmob	PET
k141_154990	cAMP-regulatory protein	unmob	PET
k141_98384	cAMP-regulatory protein	unmob	PET
k141_364719	cAMP-regulatory protein	unmob	As+PET
k141_484770	cAMP-regulatory protein	unmob	As
k141_60765	blaOXA-21	unmob	PET
k141_444114	blaOXA-21	unmob	As+PET
k141_738431	blaKHM-1	unmob	As+PET
k141_429118	blaIMP-11	unmob	PET
k141_302243	Bacitracin resistance protein	unmob	CK
k141_155853	Bacitracin resistance protein	unmob	As+PET
k141_314119	Bacitracin resistance protein	unmob	As
k141_126315	bacA	unmob	CK
k141_20566	bacA	unmob	CK
k141_79466	bacA	unmob	PET
k141_173374	bacA	unmob	PET
k141_417625	bacA	unmob	As+PET
k141_223486	bacA	unmob	As+PET
k141_647456	bacA	unmob	As+PET
k141_34618	bacA	unmob	As+PET
k141_62457	bacA	unmob	As
k141_219848	bacA	unmob	As
k141_70267	bacA	unmob	As
k141_243496	bacA	unmob	As
k141_147100	bacA	unmob	CK
k141_184669	bacA	unmob	CK
k141_308024	bacA	unmob	CK
k141_80204	bacA	unmob	CK
k141_68323	bacA	unmob	PET
k141_441938	bacA	unmob	PET
k141_189280	bacA	unmob	PET
k141_219701	bacA	unmob	PET
k141_102431	bacA	unmob	PET
k141_261296	bacA	unmob	As+PET
k141_282323	bacA	unmob	As+PET
k141_616553	bacA	unmob	As+PET
k141_700819	bacA	unmob	As+PET
k141_976306	bacA	unmob	As+PET
k141_58282	Arr	unmob	PET
k141_325827	Arr	unmob	CF
k141_324946	Arr	unmob	As
k141_408480	Arr	unmob	As
k141_438011	Arr	unmob	As
k141_104996	Arr	unmob	As
k141_16884	Arr	unmob	CK
k141_103238	Arr	unmob	CK
k141_236565	Arr	unmob	CK
k141_467953	Arr	unmob	CK
k141_351196	Arr	unmob	PET
k141_459441	Arr	unmob	PET
k141_221821	Arr	unmob	PET
k141_332137	Arr	unmob	PET
k141_335008	Arr	unmob	PET
k141_481493	Arr	unmob	PET
k141_513851	Arr	unmob	As+PET
k141_12229	Arr	unmob	As+PET
k141_255635	Arr	unmob	As+PET
k141_310962	Arr	unmob	As+PET
k141_222653	Arr	unmob	As+PET
k141_646595	Arr	unmob	As+PET
k141_114589	Arr	unmob	As+PET
k141_232754	Arr	unmob	As+PET
k141_349665	Arr	unmob	As+PET
k141_559125	Arr	unmob	As+PET
k141_923119	Arr	unmob	As+PET
k141_31870	Arr	unmob	CF
k141_828941	ArnA	unmob	As+PET
k141_423225	APH(6)-I	unmob	PET
k141_41383	APH(3'')-Ib	unmob	As
k141_305285	APH(3'')-Ib	unmob	PET
k141_319710	APH(3'')-Ib	unmob	PET
k141_425457	APH(3'')-Ib	unmob	As+PET
k141_101279	ANT(9)-Ia	unmob	CF
k141_456701	ANT(9)-Ia	unmob	PET
k141_144017	ANT(9)-Ia	unmob	CF
k141_340108	ANT(6')-Ia	unmob	CF
k141_196445	ANT(6')-Ia	unmob	PET
k141_464840	aminoglycoside/multidrug transporter permease	unmob	CK
k141_184683	aminoglycoside/multidrug transporter permease	unmob	As+PET
k141_427370	aminoglycoside/multidrug transporter permease	unmob	PET
k141_352335	aminoglycoside/multidrug transporter permease	unmob	As
k141_378205	aminoglycoside/multidrug transporter permease	unmob	PET
k141_518233	aminoglycoside/multidrug transporter permease	unmob	As+PET
k141_202353	aminoglycoside adenylyltransferase	unmob	CF
k141_192444	aminoglycoside acetyltransferase	unmob	As+PET
k141_177339	aminoglycoside acetyltransferase	unmob	As+PET
k141_225301	aminoglycoside acetyltransferase	unmob	As+PET
k141_276853	AcrB	unmob	CK
k141_107616	AcrB	unmob	PET
k141_157774	AcrB	unmob	PET
k141_103074	AcrB	unmob	CF
k141_154002	AadK	unmob	CF
k141_150894	AadE	unmob	As
k141_415063	AadE	unmob	CK
k141_142381	AadE	unmob	PET
k141_422436	AadA2	unmob	As+PET
k141_83004	AadA	unmob	PET
k141_248931	AadA	unmob	As
k141_276833	AadA	unmob	PET
k141_369880	AadA	unmob	PET
k141_192894	AadA	unmob	As+PET
k141_386492	AadA	unmob	As+PET
k141_201233	AadA	unmob	CF
k141_60153	AadA	unmob	As
k141_467640	AadA	unmob	CK
k141_178196	AadA	unmob	CK
k141_268339	AadA	unmob	PET
k141_926493	AadA	unmob	As+PET
k141_197339	AadA	unmob	CF
k141_225975	AadA	unmob	As
k141_455132	AadA	unmob	CK
k141_1263	AAC(6')-Ib9	unmob	PET
k141_315759	AAC(6')-Ib9	unmob	CK
k141_303186	AAC(6')-Ib9	unmob	PET
k141_394656	AAC(6')-Ib9	unmob	CK
k141_116852	AAC(6')-Ib9	unmob	As+PET
k141_431807	AAC(6')-Ib9	unmob	As+PET
k141_821342	AAC(6')-Ib9	unmob	As+PET
k141_209690	AAC(6')-Ib9	unmob	As
k141_352541	AAC(6')-Ib9	unmob	CK
k141_12289	AAC(6')-Ib	unmob	PET
k141_169922	AAC(3)-IIIa	unmob	As
k141_2414	AAC(3)-IIIa	unmob	CK
k141_506495	AAC(3)-Ic	unmob	As+PET
k141_344805	AAC(3)-I	unmob	As
k141_395938	AAC(3)-I	unmob	CK
k141_515066	AAC(3)-I	unmob	PET
k141_7455	AAC(3)-I	unmob	CK
k141_326848	AAC(3)-I	unmob	CK
k141_444703	AAC(3)-I	unmob	CK
k141_331802	AAC(3)-I	unmob	PET
k141_157421	AAC(3)-I	unmob	PET
k141_116785	AAC(3)-I	unmob	PET
k141_391675	AAC(3)-I	unmob	PET
k141_477537	AAC(3)-I	unmob	PET
k141_74656	AAC(3)-I	unmob	PET
k141_401040	AAC(3)-I	unmob	As+PET
k141_274565	AAC(3)-I	unmob	As+PET
k141_476455	AAC(3)-I	unmob	As
k141_288737	AAC(2')-Ib	unmob	CF
k141_300236	23S rRNA methyltransferase	unmob	CF
